# Supplementary material for: Transcriptome Analysis Reveals Differences in Molecular Mechanisms Between Salt-Tolerant and Salt-Sensitive Rice (Oryza sativa L.) Varieties Under Salt Stress
Source: Curr Issues Mol Biol. 2025 Oct 10;47(10):832. doi: 10.3390/cimb47100832 (PMC12564911; doi:10.3390/cimb47100832)
Supplement: Supplementary file 1 [file cimb-47-00832-s001.zip]

Archive with 7 entries (6 files):
- Supplementary S1.xlsx
- Supplementary S2.xlsx
- Supplementary S3/
- Supplementary S3/N14 down GO and KEGG.xlsx
- Supplementary S3/N14 up GO and KEGG.xlsx
- Supplementary S3/N6 down GO and KEGG.xlsx
- Supplementary S3/N6 up GO and KEGG.xlsx
