# Supplementary material for: Transcriptome Analysis Reveals Differences in Molecular Mechanisms Between Salt-Tolerant and Salt-Sensitive Rice (Oryza sativa L.) Varieties Under Salt Stress
Source: Curr Issues Mol Biol. 2025 Oct 10;47(10):832. doi: 10.3390/cimb47100832 (PMC12564911; doi:10.3390/cimb47100832)
Supplement: Supplementary file 1 [file cimb-47-00832-s001.zip › Supplementary S1.xlsx]

## Sheet: N6 down 
LOC_Os01g03940
LOC_Os01g12130
LOC_Os01g54620
LOC_Os01g71190
LOC_Os02g09940
LOC_Os02g33450
LOC_Os02g36264
LOC_Os02g36550
LOC_Os02g39410
LOC_Os02g44230
LOC_Os02g47600
LOC_Os02g53400
LOC_Os03g12290
LOC_Os03g16610
LOC_Os03g17480
LOC_Os03g54100
LOC_Os03g54160
LOC_Os04g46350
LOC_Os06g03800
LOC_Os06g09610
LOC_Os06g30370
LOC_Os06g45140
LOC_Os07g38850
LOC_Os07g41370
LOC_Os08g01380
LOC_Os08g39870
LOC_Os09g25090
LOC_Os09g25490
LOC_Os10g32980
LOC_Os10g35370
LOC_Os10g37180
LOC_Os11g47330
LOC_Os12g17600
LOC107278492
LOC107279516
LOC107280449
LOC4325705
LOC4346235
LOC9268709
LOC9269452
Os01g0108600
Os01g0121500
Os01g0138800
Os01g0191200
Os01g0224700
Os01g0328700
Os01g0511600
Os01g0598600
Os01g0635200
Os01g0639900
Os01g0642100
Os01g0662700
Os01g0763200
Os01g0770100
Os01g0783100
Os01g0801901
Os01g0805300
Os01g0850000
Os01g0853700
Os01g0854000
Os01g0869800
Os01g0910800
Os01g0959100
Os02g0130100
Os02g0137600
Os02g0148000
Os02g0257300
Os02g0280500
Os02g0280700
Os02g0494000
Os02g0517900
Os02g0563000
Os02g0575700
Os02g0578400
Os02g0615800
Os02g0619600
Os02g0627700
Os02g0628900
Os02g0686100
Os02g0687900
Os02g0731600
Os02g0741700
Os02g0750100
Os02g0764500
Os02g0794500
Os03g0129300
Os03g0191200
Os03g0197100
Os03g0223000
Os03g0233000
Os03g0244000
Os03g0254000
Os03g0356582
Os03g0388100
Os03g0563100
Os03g0637600
Os03g0679700
Os03g0722400
Os03g0750700
Os03g0752500
Os03g0765900
Os03g0794500
Os03g0856100
Os03g0857600
Os04g0116600
Os04g0121100
Os04g0295400
Os04g0408600
Os04g0419700
Os04g0454200
Os04g0459500
Os04g0483500
Os04g0490800
Os04g0510600
Os04g0518400
Os04g0528300
Os04g0602100
Os04g0623800
Os04g0632901
Os05g0132100
Os05g0202600
Os05g0348100
Os05g0406100
Os05g0496100
Os05g0496200
Os05g0500000
Os05g0527900
Os05g0563600
Os05g0574800
Os05g0584300
Os05g0589200
Os06g0102100
Os06g0153000
Os06g0203200
Os06g0288300
Os06g0316300
Os06g0338200
Os06g0531900
Os06g0607100
Os06g0664200
Os06g0687600
Os06g0705100
Os07g0115300
Os07g0176900
Os07g0212200
Os07g0435300
Os07g0475000
Os07g0489800
Os07g0510500
Os07g0529600
Os07g0532500
Os07g0558300
Os07g0571600
Os07g0580900
Os07g0629000
Os07g0685300
Os07g0693800
Os08g0266300
Os08g0440900
Os08g0485900
Os08g0494100
Os08g0495800
Os09g0332100
Os09g0434500
Os09g0441000
Os09g0441700
Os09g0462700
Os09g0462875
Os09g0482780
Os09g0535000
Os09g0556700
Os09g0570900
Os10g0525400
Os10g0550900
Os10g0576900
Os11g0116300
Os11g0126100
Os11g0264500
Os11g0298000
Os11g0499600
Os11g0528500
Os11g0540100
Os12g0115300
Os12g0115700
Os12g0126000
Os12g0156866
Os12g0291400
Os12g0292400
Os12g0420200
Os12g0534200

## Sheet: N6 up
LOC_Os01g07530
LOC_Os01g31870
LOC_Os01g42410
LOC_Os01g52450
LOC_Os01g61990
LOC_Os01g67530
LOC_Os02g02400
LOC_Os02g09490
LOC_Os02g10290
LOC_Os02g32860
LOC_Os02g52150
LOC_Os03g15960
LOC_Os03g16030
LOC_Os03g27960
LOC_Os03g29190
LOC_Os03g30950
LOC_Os03g51920
LOC_Os03g59340
LOC_Os04g39880
LOC_Os04g43840
LOC_Os04g44830
LOC_Os04g52450
LOC_Os05g04220
LOC_Os05g06440
LOC_Os05g44340
LOC_Os05g51610
LOC_Os06g14240
LOC_Os06g50960
LOC_Os07g11380
LOC_Os07g46280
LOC_Os08g39840
LOC_Os08g39850
LOC_Os09g26780
LOC_Os09g35790
LOC_Os10g20090
LOC_Os10g25030
LOC_Os11g09280
LOC_Os11g42970
LOC_Os11g47809
LOC_Os12g16720
LOC_Os12g30824
LOC_Os12g35330
Os01g0123900
Os01g0124650
Os01g0129500
Os01g0134900
Os01g0176200
Os01g0176300
Os01g0211600
Os01g0218100
Os01g0222700
Os01g0256500
Os01g0297200
Os01g0504500
Os01g0533000
Os01g0602400
Os01g0602500
Os01g0623200
Os01g0678000
Os01g0695800
Os01g0818300
Os01g0830700
Os01g0840100
Os01g0865100
Os01g0878400
Os01g0883900
Os01g0944700
Os01g0950300
Os01g0952600
Os01g0956200
Os02g0122600
Os02g0134300
Os02g0187700
Os02g0191300
Os02g0203300
Os02g0259850
Os02g0525900
Os02g0527900
Os02g0612200
Os02g0693000
Os02g0696500
Os02g0730600
Os02g0736400
Os02g0753300
Os02g0755900
Os02g0771600
Os03g0153500
Os03g0153900
Os03g0189400
Os03g0216700
Os03g0218500
Os03g0305100
Os03g0327800
Os03g0609800
Os03g0625800
Os03g0663400
Os03g0693400
Os03g0701100
Os03g0709000
Os03g0719400
Os03g0719850
Os03g0758000
Os03g0765400
Os03g0850200
Os03g0859600
Os04g0107900
Os04g0112100
Os04g0117900
Os04g0142400
Os04g0184100
Os04g0227500
Os04g0310400
Os04g0352400
Os04g0373400
Os04g0390100
Os04g0399300
Os04g0418500
Os04g0458600
Os04g0521700
Os04g0532100
Os04g0538000
Os04g0630900
Os04g0680800
Os05g0169200
Os05g0171900
Os05g0247100
Os05g0359833
Os05g0424300
Os05g0439000
Os05g0446900
Os05g0468800
Os05g0502000
Os05g0535600
Os05g0562300
Os05g0576500
Os05g0588700
Os06g0125200
Os06g0129100
Os06g0150400
Os06g0159900
Os06g0186400
Os06g0195800
Os06g0221200
Os06g0235900
Os06g0323100
Os06g0495100
Os06g0505700
Os06g0567200
Os06g0592500
Os06g0593100
Os06g0651000
Os06g0651100
Os06g0681300
Os06g0682900
Os06g0683400
Os06g0694200
Os06g0703800
Os06g0706400
Os06g0710900
Os06g0714300
Os06g0716700
Os07g0112700
Os07g0119100
Os07g0147550
Os07g0151800
Os07g0204100
Os07g0484800
Os07g0491800
Os07g0502200
Os07g0518500
Os07g0543500
Os07g0582400
Os07g0634400
Os07g0638100
Os07g0650100
Os07g0670000
Os07g0675000
Os07g0676900
Os07g0683200
Os07g0687300
Os08g0118000
Os08g0120200
Os08g0120600
Os08g0127100
Os08g0154300
Os08g0174300
Os08g0278900
Os08g0345700
Os08g0357300
Os08g0398300
Os08g0404000
Os08g0417100
Os08g0462900
Os08g0470700
Os08g0485400
Os08g0492000
Os08g0499300
Os08g0520600
Os08g0539700
Os08g0542000
Os09g0294000
Os09g0394600
Os09g0467200
Os09g0472100
Os09g0472700
Os09g0491788
Os09g0494600
Os09g0537700
Os09g0538000
Os10g0110600
Os10g0155500
Os10g0180800
Os10g0210500
Os10g0389300
Os10g0389800
Os10g0413500
Os10g0415100
Os10g0416500
Os10g0463800
Os10g0503300
Os10g0558700
Os10g0569500
Os11g0108932
Os11g0432800
Os11g0432900
Os11g0439600
Os11g0440200
Os11g0506800
Os11g0514500
Os11g0518600
Os11g0525600
Os11g0592200
Os11g0661800
Os11g0665600
Os11g0665950
Os11g0700900
Os11g0701500
Os12g0108500
Os12g0133100
Os12g0190400
Os12g0194900
Os12g0226700
Os12g0247700
Os12g0417300
Os12g0434400
Os12g0442800
Os12g0569500
Os12g0575300
Os12g0576100
Os12g0624500
Os12g0630100
Os12g0639500

## Sheet: N14 down
LOC_Os01g09800
LOC_Os01g36720
LOC_Os01g54270
LOC_Os01g56420
LOC_Os01g61990
LOC_Os01g62430
LOC_Os01g63180
LOC_Os02g04230
LOC_Os02g09490
LOC_Os02g32690
LOC_Os02g34580
LOC_Os02g36190
LOC_Os03g05620
LOC_Os03g11614
LOC_Os03g29850
LOC_Os03g31510
LOC_Os03g53020
LOC_Os03g53200
LOC_Os03g55070
LOC_Os03g62200
LOC_Os04g09900
LOC_Os04g10060
LOC_Os04g10160
LOC_Os04g10800
LOC_Os04g38950
LOC_Os04g44300
LOC_Os04g55200
LOC_Os04g57400
LOC_Os04g57410
LOC_Os05g19910
LOC_Os05g24780
LOC_Os05g37170
LOC_Os05g45410
LOC_Os05g47650
LOC_Os06g06320
LOC_Os06g39880
LOC_Os06g45140
LOC_Os06g45940
LOC_Os07g01560
LOC_Os07g03200
LOC_Os07g12890
LOC_Os07g28850
LOC_Os07g32570
LOC_Os07g33780
LOC_Os07g47450
LOC_Os08g39840
LOC_Os08g39850
LOC_Os09g28354
LOC_Os09g37540
LOC_Os10g30790
LOC_Os10g35460
LOC_Os10g39680
LOC_Os10g41230
LOC_Os12g39120
LOC107278492
LOC107278725
LOC107279016
LOC107279017
LOC107279258
LOC107279287
LOC107279605
LOC107279787
LOC107280495
LOC107280526
LOC107280805
LOC107280959
LOC107281101
LOC112935987
LOC112937494
LOC112937983
Os01g0115600
Os01g0115900
Os01g0116400
Os01g0116900
Os01g0118400
Os01g0127700
Os01g0136700
Os01g0138300
Os01g0142600
Os01g0155200
Os01g0176000
Os01g0201100
Os01g0202500
Os01g0209800
Os01g0246700
Os01g0268100
Os01g0268600
Os01g0273800
Os01g0275900
Os01g0289600
Os01g0311100
Os01g0364100
Os01g0372400
Os01g0389700
Os01g0559600
Os01g0584900
Os01g0591300
Os01g0595600
Os01g0601625
Os01g0602500
Os01g0608400
Os01g0613800
Os01g0627900
Os01g0628700
Os01g0628900
Os01g0670300
Os01g0674400
Os01g0678000
Os01g0728300
Os01g0734800
Os01g0736100
Os01g0742400
Os01g0778800
Os01g0795200
Os01g0805400
Os01g0824800
Os01g0825800
Os01g0864200
Os01g0925100
Os01g0925700
Os01g0945600
Os01g0945700
Os02g0122600
Os02g0129800
Os02g0153700
Os02g0154000
Os02g0173200
Os02g0212900
Os02g0227700
Os02g0227900
Os02g0251800
Os02g0251900
Os02g0282000
Os02g0465900
Os02g0525900
Os02g0568600
Os02g0575700
Os02g0579800
Os02g0584700
Os02g0585200
Os02g0609900
Os02g0633066
Os02g0664400
Os02g0717600
Os02g0738200
Os02g0787600
Os02g0827900
Os03g0133000
Os03g0140900
Os03g0165900
Os03g0190300
Os03g0197200
Os03g0225700
Os03g0252700
Os03g0255900
Os03g0319000
Os03g0324600
Os03g0329700
Os03g0362200
Os03g0364400
Os03g0412400
Os03g0641200
Os03g0737300
Os03g0743900
Os03g0757000
Os03g0758000
Os03g0806600
Os03g0854000
Os04g0109100
Os04g0117900
Os04g0127500
Os04g0128700
Os04g0288500
Os04g0307500
Os04g0339800
Os04g0342800
Os04g0369000
Os04g0369100
Os04g0379600
Os04g0405500
Os04g0418500
Os04g0430600
Os04g0450900
Os04g0457800
Os04g0468600
Os04g0469000
Os04g0487200
Os04g0491100
Os04g0509400
Os04g0515400
Os04g0529800
Os04g0561500
Os04g0565500
Os04g0587300
Os04g0587400
Os04g0589400
Os04g0611400
Os04g0619400
Os04g0629300
Os04g0632600
Os04g0634700
Os04g0674700
Os05g0105000
Os05g0120700
Os05g0137500
Os05g0197300
Os05g0343400
Os05g0414700
Os05g0424000
Os05g0485300
Os05g0488600
Os05g0507300
Os05g0509500
Os05g0518000
Os05g0526700
Os05g0550700
Os05g0553400
Os05g0555700
Os05g0579600
Os06g0158100
Os06g0228500
Os06g0288100
Os06g0293000
Os06g0297400
Os06g0494400
Os06g0551500
Os06g0557100
Os06g0602500
Os06g0671300
Os06g0671600
Os06g0673800
Os06g0674000
Os06g0674100
Os06g0676700
Os06g0689600
Os06g0706400
Os06g0726300
Os07g0117300
Os07g0121800
Os07g0122100
Os07g0131375
Os07g0132500
Os07g0283050
Os07g0283125
Os07g0521100
Os07g0532800
Os07g0534500
Os07g0534700
Os07g0537000
Os07g0540500
Os07g0569800
Os07g0575600
Os07g0575700
Os07g0582400
Os07g0597200
Os07g0670800
Os07g0676900
Os07g0679400
Os07g0687300
Os07g0687400
Os07g0690900
Os08g0127100
Os08g0139700
Os08g0148600
Os08g0150700
Os08g0158200
Os08g0174300
Os08g0198400
Os08g0232700
Os08g0386200
Os08g0428200
Os08g0453700
Os08g0454500
Os08g0457400
Os08g0524200
Os09g0255400
Os09g0267800
Os09g0268000
Os09g0271100
Os09g0313500
Os09g0314200
Os09g0334500
Os09g0347300
Os09g0353200
Os09g0370500
Os09g0416200
Os09g0431100
Os09g0460700
Os09g0466300
Os09g0471400
Os09g0482640
Os09g0517900
Os09g0569800
Os09g0570100
Os09g0572900
Os10g0112700
Os10g0135100
Os10g0136400
Os10g0136500
Os10g0142500
Os10g0328700
Os10g0469700
Os10g0491000
Os10g0509401
Os10g0512400
Os10g0531400
Os10g0543500
Os10g0550900
Os10g0552400
Os10g0561300
Os11g0106100
Os11g0131100
Os11g0135000
Os11g0141400
Os11g0154500
Os11g0182900
Os11g0207400
Os11g0208800
Os11g0229300
Os11g0443700
Os11g0492300
Os11g0514400
Os11g0520500
Os11g0539500
Os11g0540600
Os11g0541600
Os11g0550500
Os11g0565920
Os11g0569300
Os11g0625900
Os11g0661800
Os11g0664400
Os11g0665600
Os11g0666200
Os11g0668600
Os11g0669100
Os11g0669300
Os11g0670100
Os11g0672300
Os11g0677000
Os12g0105600
Os12g0116700
Os12g0117400
Os12g0170800
Os12g0182300
Os12g0210400
Os12g0226700
Os12g0266200
Os12g0547600
Os12g0555200
Os12g0556500
Os12g0601800
Os12g0611100
Os12g0631600

## Sheet: N14 up
LOC_Os01g04360
LOC_Os01g10320
LOC_Os01g18050
LOC_Os01g32364
LOC_Os01g43580
LOC_Os01g54620
LOC_Os01g62600
LOC_Os02g02840
LOC_Os02g41630
LOC_Os02g43330
LOC_Os03g01880
LOC_Os03g11650
LOC_Os03g12414
LOC_Os03g15960
LOC_Os03g18980
LOC_Os03g21040
LOC_Os03g22200
LOC_Os03g27230
LOC_Os03g48780
LOC_Os03g49350
LOC_Os03g51920
LOC_Os03g60340
LOC_Os03g60580
LOC_Os04g14680
LOC_Os04g16450
LOC_Os04g36750
LOC_Os04g41620
LOC_Os04g44830
LOC_Os05g44340
LOC_Os06g13720
LOC_Os06g30370
LOC_Os06g36560
LOC_Os06g48720
LOC_Os07g41320
LOC_Os08g34240
LOC_Os08g38910
LOC_Os10g32980
LOC_Os11g02240
LOC_Os11g02369
LOC_Os11g26760
LOC_Os11g26780
LOC_Os11g26790
LOC_Os12g02200
LOC_Os12g02310
LOC_Os12g29220
LOC_Os12g38400
LOC107280449
LOC4330177
LOC4338979
LOC4342424
LOC9268838
Os01g0104900
Os01g0108400
Os01g0124000
Os01g0124200
Os01g0130400
Os01g0257100
Os01g0323000
Os01g0649900
Os01g0750000
Os01g0842500
Os01g0848200
Os01g0910800
Os01g0944700
Os02g0106100
Os02g0158300
Os02g0229900
Os02g0722400
Os02g0743700
Os02g0753300
Os02g0753900
Os02g0779300
Os02g0824500
Os03g0125100
Os03g0184300
Os03g0200200
Os03g0218500
Os03g0223000
Os03g0246500
Os03g0277300
Os03g0286900
Os03g0607200
Os03g0622300
Os03g0661600
Os03g0727800
Os03g0782200
Os03g0803100
Os03g0817200
Os03g0823400
Os03g0847900
Os03g0850400
Os03g0857600
Os03g0859900
Os04g0107500
Os04g0121100
Os04g0191600
Os04g0223500
Os04g0415800
Os04g0454200
Os04g0512300
Os04g0608100
Os04g0613700
Os04g0625200
Os04g0639100
Os05g0159300
Os05g0160300
Os05g0171200
Os05g0237200
Os05g0247100
Os05g0466900
Os05g0468800
Os05g0501300
Os05g0514600
Os05g0550300
Os05g0556400
Os06g0110200
Os06g0131700
Os06g0254700
Os06g0258000
Os06g0289900
Os06g0300500
Os06g0316300
Os06g0531600
Os06g0531900
Os06g0668200
Os06g0682900
Os06g0731000
Os07g0187900
Os07g0209100
Os07g0663000
Os07g0677400
Os08g0102700
Os08g0140500
Os08g0290700
Os08g0390200
Os08g0403300
Os08g0411300
Os08g0441500
Os08g0467500
Os08g0560000
Os09g0109600
Os09g0442100
Os09g0482660
Os09g0500900
Os09g0529900
Os09g0538000
Os10g0167200
Os10g0516600
Os10g0521500
Os10g0523900
Os10g0524600
Os10g0524700
Os11g0115400
Os11g0116200
Os11g0180000
Os11g0195600
Os11g0448000
Os11g0461000
Os11g0635300
Os12g0111700
Os12g0115300
Os12g0147200
Os12g0428000
Os12g0503000
Os12g0569500
Os12g0630100
Os12g0630200
