# Supplementary material for: Transcriptome Analysis Reveals Differences in Molecular Mechanisms Between Salt-Tolerant and Salt-Sensitive Rice (Oryza sativa L.) Varieties Under Salt Stress
Source: Curr Issues Mol Biol. 2025 Oct 10;47(10):832. doi: 10.3390/cimb47100832 (PMC12564911; doi:10.3390/cimb47100832)
Supplement: Supplementary file 1 [file cimb-47-00832-s001.zip › Supplementary S2.xlsx]

## Sheet: Sheet1
		group	N6	N6	N6	N6	N6	N6	N6	N6	N6	N14	N14	N14	N14	N14	N14	N14	N14	N14
	LOC号	sample	N60-1	N60-2	N60-3	N63-1	N63-2	N63-3	N66-1	N66-2	N66-3	N140-1	N140-2	N140-3	N143-1	N143-2	N143-3	N146-1	N146-2	N146-3
N6 downN14 up	LOC4324625	LOC_Os01g54620	0.13872	2.07566	0.0741511	-0.680351	-0.508359	-0.452239	-0.309138	-0.441059	-0.0404363	-0.375815	-0.493302	-0.627451	1.12608	2.63243	2.25992	1.40912	0.358432	2.64637
N6 downN14 up	LOC4341107	LOC_Os06g30370	-0.78727	0.558683	-0.0177699	-0.749378	-0.574223	-0.780894	-0.669096	-0.563087	-0.731827	-0.794512	-0.614443	-0.644801	0.25128	0.0886495	-0.0192195	3.10614	0.390215	0.961367
N6 downN14 up	LOC4348853	LOC_Os10g32980	-0.326299	2.619	-0.188414	-0.528336	-0.590532	-0.593344	-0.540756	-0.209626	-0.48687	-0.506494	-0.565298	-0.60017	0.212056	2.57754	1.94648	1.32323	-0.32514	2.95856
N6 downN14 up	LOC107280449	LOC107280449	-0.621883	-0.491174	-0.228307	-0.623333	-0.632242	-0.60625	-0.624483	-0.601499	-0.632242	-0.615843	-0.624013	-0.632242	0.793501	1.00032	-0.349459	2.03586	1.22287	1.92922
N6 downN14 up	LOC9271255	Os01g0910800	-0.369029	-0.60368	-0.290121	-0.661292	-0.661292	-0.659418	-0.660453	-0.655476	-0.661292	-0.621405	-0.656844	-0.636419	-0.37565	-0.409797	-0.567973	1.79911	0.470937	0.206604
N6 downN14 up	LOC4332106	Os03g0223000	0.917049	0.267943	1.77865	-0.875983	-0.707605	-0.528279	-0.418077	-0.901739	-1.04638	-0.845092	-0.337482	-0.671258	0.435147	0.601984	1.53462	2.49909	0.54496	2.35593
N6 downN14 up	LOC4334847	Os03g0857600	-0.591772	1.93151	-0.168714	-0.470767	-0.678188	-0.670865	-0.682535	-0.442794	-0.655755	-0.69196	-0.646166	-0.545738	-0.0831759	0.194798	-0.385045	-0.292844	-0.445451	0.26781
N6 downN14 up	LOC4334975	Os04g0121100	1.23685	3.30345	1.53441	-0.445641	-0.0915418	0.454938	-0.591162	0.351177	-0.575939	-0.757769	-0.421551	-0.68314	0.0432323	0.376249	-0.132022	0.402538	0.157873	0.140221
N6 downN14 up	LOC4336017	Os04g0454200	-0.349486	1.58542	1.08389	-0.573304	-1.21517	-0.840654	-0.320786	-0.240606	-0.730162	-0.577195	-1.00176	-0.844641	0.236301	2.05467	1.57277	0.125627	1.49387	0.636788
N6 downN14 up	LOC9267746	Os06g0316300	-0.178006	0.626251	-0.197693	-0.968149	-1.65105	-1.2232	-1.41369	-1.19249	-1.52081	-0.852949	-1.25559	-1.39067	1.52076	1.22895	0.146069	1.40211	0.543943	1.50032
N6 downN14 up	LOC4341208	Os06g0531900	0.146567	1.3435	1.0443	-0.445231	-1.40466	-0.622223	-0.740101	-0.749611	0.0864032	-0.782859	-0.277053	-0.731554	1.87625	0.840835	0.09697	0.258964	0.51793	1.34388
N6 downN14 up	LOC4351319	Os12g0115300	-0.972436	-0.254573	-0.523097	-1.03383	-1.01995	-1.00285	-0.896827	-0.99579	-1.05483	-0.792543	-0.556884	-0.769532	-0.144793	-0.048997	-0.275073	0.501684	0.000153667	0.113468
N6 upN14 down	LOC4327365	LOC_Os01g61990	-0.907067	-0.927777	-0.807921	-0.322429	0.0813911	-0.596858	2.80143	-0.561572	1.69562	3.36098	0.77671	1.88402	-0.477302	0.116883	-0.118673	-0.352643	-0.00266655	-0.34108
N6 upN14 down	LOC4328552	LOC_Os02g09490	-0.799706	-1.01072	-0.956001	-0.349116	0.0369489	1.01055	0.903866	-0.364051	0.0735738	0.30771	2.93468	2.71571	-0.203042	-0.0675727	0.258292	0.10718	-0.214371	-0.0942199
N6 upN14 down	LOC4345993	LOC_Os08g39840	-0.602483	-0.577099	-0.580678	0.38823	1.42679	-0.387346	1.20687	-0.303761	0.132578	1.82299	3.28854	2.92629	-0.527192	-0.426225	-0.40966	-0.561478	0.142971	-0.563395
N6 upN14 down	LOC4345994	LOC_Os08g39850	-0.0941528	-0.657062	-0.646698	0.985181	4.252	0.271038	1.04902	-0.241926	1.2981	0.567771	1.9103	1.52848	-0.484538	-0.277727	-0.459769	-0.561286	-0.338968	-0.701927
N6 upN14 down	LOC4324605	Os01g0602500	-1.13815	-1.18127	-1.07508	-0.527627	2.97015	-0.556658	0.107366	-0.609834	-0.439586	0.496134	3.01256	2.24936	0.010406	0.0179747	0.0574874	0.078159	-0.837065	-0.601039
N6 upN14 down	LOC4325269	Os01g0678000	-0.991009	-1.33838	-1.24445	-0.286381	1.93664	-0.386227	0.433094	-0.0351638	-0.588942	0.127362	3.19629	2.29062	-0.603627	-0.135327	-0.287402	0.159838	-0.646647	-0.618271
N6 upN14 down	LOC4328132	Os02g0122600	-1.02298	-1.05713	-0.904159	-0.396057	-0.208096	-0.0290616	2.13827	0.12586	1.27766	2.35982	1.51217	2.48937	-0.309978	0.495614	0.47515	0.390706	-0.249065	-0.0140144
N6 upN14 down	LOC4329518	Os02g0525900	-0.631905	-0.9066	-0.66023	2.44576	1.32677	-0.414477	1.19821	-0.163242	1.28018	0.754056	1.6097	1.35252	-0.681735	-0.113509	-0.00376873	-0.63018	-0.803756	-0.920429
N6 upN14 down	LOC4334170	Os03g0758000	-0.378101	-0.994207	-0.800635	1.84398	0.548874	0.504591	0.0670917	-0.210841	1.61463	2.5085	1.1341	1.33688	-0.862244	-0.351704	0.290828	-0.763407	0.305365	-0.820965
N6 upN14 down	LOC4334956	Os04g0117900	-0.33969	-0.991797	-0.873159	1.07684	2.66995	-0.250946	0.867228	-0.45993	0.525583	-0.58384	-0.91752	-0.80683	-1.26799	-1.21695	-1.14674	-1.18427	-1.12663	-1.17664
N6 upN14 down	LOC4335817	Os04g0418500	-0.834405	-1.246	-0.684607	1.13352	0.659894	0.201871	0.806817	-0.440676	0.364793	2.37326	2.20826	2.56788	-0.925501	-0.612785	0.341462	-1.01624	-0.175255	-0.825606
N6 upN14 down	LOC9268091	Os06g0706400	-0.433672	-0.778134	-0.718047	1.08121	1.79069	-0.171231	0.902979	-0.306405	0.510605	-0.324475	0.219144	-0.303477	-0.672901	-0.628965	-0.367889	-0.670637	-0.529539	-0.540503
N6 upN14 down	LOC4343728	Os07g0582400	-0.223371	-0.976273	-0.836716	0.612628	1.22867	0.126003	0.702393	-0.196879	0.143322	2.29487	2.15076	2.20997	-0.559303	-0.481134	0.273	-0.639207	-0.0267448	-0.639805
N6 upN14 down	LOC4344276	Os07g0676900	-0.254245	-0.540605	-0.581841	0.68637	0.31266	-0.128334	1.7813	0.292924	4.88682	0.513725	0.684047	0.283775	-0.23795	-0.443582	-0.138325	-0.246507	-0.215302	-0.499882
N6 upN14 down	LOC4344345	Os07g0687300	-0.351893	-0.401548	-0.401548	-0.145305	0.187053	0.387548	1.71845	-0.401548	-0.181522	0.777569	0.426772	-0.33667	-0.401548	-0.323288	-0.330202	-0.401548	-0.401548	-0.401548
N6 upN14 down	LOC4344567	Os08g0127100	-0.414715	-0.875256	-0.780624	0.532821	0.420418	-0.0294685	0.297958	-0.258392	0.568237	2.2055	2.66972	2.34757	-0.906338	-0.728144	-0.192347	-0.703287	-0.269509	-0.778382
N6 upN14 down	LOC4344783	Os08g0174300	0.0068569	-0.695187	-0.47784	2.0071	1.08351	1.10437	1.1876	0.125979	1.37993	0.441643	0.0455165	-0.113636	-0.933126	-0.963621	-0.545577	-0.922903	-0.478837	-0.999999
N6 upN14 down	LOC4351068	Os11g0661800	-0.478169	-0.892108	-0.297762	0.478988	0.809103	0.0453212	0.562202	0.00730042	0.139258	2.38751	3.02459	2.62187	-0.794231	-0.241464	0.111621	-0.697676	-0.338808	-0.326164
N6 upN14 down	LOC4351076	Os11g0665600	-0.955382	-1.00869	-0.695455	0.3731	0.116369	-0.0964221	1.76216	-0.108432	0.305879	1.60338	2.21373	1.52106	-0.989407	-0.771159	-0.178431	-0.94188	-0.135996	-0.854421
N6 upN14 down	LOC4351817	Os12g0226700	0.238743	-0.526355	-0.284493	1.53415	2.03175	0.536209	1.35826	0.0649866	1.19593	-0.795118	-0.770195	-0.79603	-0.841823	-0.846599	-0.826725	-0.850204	-0.839788	-0.84177
N6down N14down	LOC4341753	LOC_Os06g45140	0.659483	1.32278	1.13986	-0.16998	-0.281748	-0.504557	-0.487075	-0.0707135	-0.677532	-0.269165	-0.253959	0.0563387	-0.798513	-0.842506	-0.733477	-0.672114	-0.726247	-0.705984
N6down N14down	LOC107278492	LOC107278492	-0.456628	-0.506669	-0.462478	-0.644054	-0.600946	-0.625567	-0.663213	-0.619675	-0.683198	1.05967	2.13709	0.981577	-0.409408	-0.387446	-0.104652	-0.467942	-0.419583	-0.470577
N6down N14down	LOC4329752	Os02g0575700	-0.627502	-0.835008	-0.6961	-0.891517	-0.947098	-0.876437	-0.939335	-0.926471	-0.978429	-0.0574957	0.205866	0.328432	-0.357284	-0.61439	-0.625556	-0.529867	-0.631778	-0.505749
N6down N14down	LOC4349318	Os10g0550900	0.135263	-0.27935	0.0494357	-0.306371	-0.68636	-0.587184	-0.630387	-0.871216	-0.92044	1.8229	0.266606	0.97732	-0.581979	-0.524214	0.26328	-0.436865	-0.329972	-0.473122
N6 up N14 up	LOC4332357	LOC_Os03g15960	-0.567607	-0.595238	-0.444266	-0.159207	-0.140376	-0.0726919	0.560444	0.916643	0.904435	-0.540745	-0.665439	-0.618914	-0.408069	-0.29087	-0.395757	0.0851848	0.258384	-0.107554
N6 up N14 up	LOC4333985	LOC_Os03g51920	-1.03465	-1.06848	-1.16619	0.556636	-0.506075	0.670804	1.52944	1.0654	2.26566	-0.684985	-0.623677	-0.57396	-0.092175	0.792784	0.286631	0.898483	0.744344	1.08276
N6 up N14 up	LOC4336484	LOC_Os04g44830	-0.779314	-1.2962	-0.932158	1.44468	-0.784659	0.560722	1.48103	1.46129	1.43781	-0.629068	-1.07323	-0.864495	-0.517693	0.223088	-0.0502786	0.133374	0.925054	0.111662
N6 up N14 up	LOC4339343	LOC_Os05g44340	-0.919265	-0.897182	-0.839382	-0.486272	-0.498406	-0.519146	0.12033	0.0191315	0.427131	-0.180453	-0.441647	-0.425018	0.282937	0.358986	0.354777	1.06532	0.718722	1.48905
N6 up N14 up	LOC4326064	Os01g0944700	-0.68087	-0.68567	-0.604452	-0.429173	1.99709	-0.585116	1.20518	0.0896645	-0.321874	-0.606921	-0.575253	-0.674823	-0.213709	0.216431	-0.615575	-0.0678145	0.899241	1.14346
N6 up N14 up	LOC4330755	Os02g0753300	-0.0320033	-0.682576	-0.527369	0.531863	1.3727	0.98953	2.13375	2.04706	1.02086	-0.825719	-0.782166	-0.839214	0.0972135	0.652672	0.144119	-0.0921523	-0.300096	0.133265
N6 up N14 up	LOC4332080	Os03g0218500	-0.922409	-0.965967	-0.824168	0.183821	-0.516654	-0.14094	0.528529	0.800114	1.1967	-0.607852	-0.845953	-0.764868	-0.110769	0.626314	-0.113728	0.723396	1.09117	0.783394
N6 up N14 up	LOC4338208	Os05g0247100	-0.479189	-0.424129	-0.495436	0.380813	1.7048	-0.344887	1.04987	0.985502	4.26115	-0.432069	-0.440938	-0.542083	-0.392273	-0.0827738	0.00430846	-0.0022734	2.49131	0.311445
N6 up N14 up	LOC4339065	Os05g0468800	-0.617923	-0.649796	-0.613382	-0.230223	-0.603436	-0.394749	1.52259	1.02255	3.80063	-0.439868	-0.573526	-0.592548	-0.183334	-0.280308	-0.335953	0.15296	0.689385	0.171529
N6 up N14 up	LOC4341866	Os06g0682900	-1.05387	-1.09483	-1.19315	0.196433	0.674515	-0.231688	1.1995	0.961103	2.9615	-0.554853	-0.994673	-0.77076	0.0602819	0.101123	-0.00301565	0.734166	0.785766	1.14339
N6 up N14 up	LOC4347709	Os09g0538000	-0.308694	-0.319243	-0.317019	-0.301213	-0.260123	-0.226462	0.717208	2.90163	4.85487	-0.297496	-0.295239	-0.320557	-0.281507	-0.167482	-0.179203	-0.288566	-0.0132785	-0.192366
N6 up N14 up	LOC4352572	Os12g0569500	-0.509291	-0.0842347	-0.206164	0.506514	1.19158	0.288769	0.941938	0.457854	5.03258	-0.623831	-0.528407	-0.580386	-0.453636	-0.106954	-0.28776	0.342102	-0.0803941	-0.23109
N6 up N14 up	LOC4352856	Os12g0630100	-0.938634	-0.942566	-0.907546	-0.0795834	2.18229	-0.860219	-0.567638	-0.739064	-0.751999	-0.609589	-0.197781	-0.659331	1.59463	1.88365	0.576927	1.11802	0.770463	2.5736

## Sheet: Sheet2
		group	N6	N6	N6	N6	N6	N6	N6	N6	N6	N6	N6	N6	N14	N14	N14	N14	N14	N14	N14	N14	N14	N14	N14	N14
	LOC号	sample	N60-1	N60-2	N60-3	N6-0	N63-1	N63-2	N63-3	N6-3	N66-1	N66-2	N66-3	N6-6	N140-1	N140-2	N140-3	N14-0	N143-1	N143-2	N143-3	N14-3	N146-1	N146-2	N146-3	N14-6
N6 downN14 up	LOC4324625	LOC_Os01g54620	0.13872	2.07566	0.0741511	0.762843	-0.680351	-0.508359	-0.452239	-0.546983	-0.309138	-0.441059	-0.0404363	-0.263545	-0.375815	-0.493302	-0.627451	-0.498856	1.12608	2.63243	2.25992	2.00614	1.40912	0.358432	2.64637	1.47131
N6 downN14 up	LOC4341107	LOC_Os06g30370	-0.78727	0.558683	-0.0177699	-0.082119	-0.749378	-0.574223	-0.780894	-0.701498	-0.669096	-0.563087	-0.731827	-0.65467	-0.794512	-0.614443	-0.644801	-0.684585	0.25128	0.0886495	-0.0192195	0.106903	3.10614	0.390215	0.961367	1.48591
N6 downN14 up	LOC4348853	LOC_Os10g32980	-0.326299	2.619	-0.188414	0.701429	-0.528336	-0.590532	-0.593344	-0.570737	-0.540756	-0.209626	-0.48687	-0.412417	-0.506494	-0.565298	-0.60017	-0.557321	0.212056	2.57754	1.94648	1.57869	1.32323	-0.32514	2.95856	1.31888
N6 downN14 up	LOC107280449	LOC107280449	-0.621883	-0.491174	-0.228307	-0.447121	-0.623333	-0.632242	-0.60625	-0.620608	-0.624483	-0.601499	-0.632242	-0.619408	-0.615843	-0.624013	-0.632242	-0.624033	0.793501	1.00032	-0.349459	0.481455	2.03586	1.22287	1.92922	1.72932
N6 downN14 up	LOC9271255	Os01g0910800	-0.369029	-0.60368	-0.290121	-0.420943	-0.661292	-0.661292	-0.659418	-0.660667	-0.660453	-0.655476	-0.661292	-0.659073	-0.621405	-0.656844	-0.636419	-0.638223	-0.37565	-0.409797	-0.567973	-0.45114	1.79911	0.470937	0.206604	0.825551
N6 downN14 up	LOC4332106	Os03g0223000	0.917049	0.267943	1.77865	0.98788	-0.875983	-0.707605	-0.528279	-0.703956	-0.418077	-0.901739	-1.04638	-0.78873	-0.845092	-0.337482	-0.671258	-0.617944	0.435147	0.601984	1.53462	0.857252	2.49909	0.54496	2.35593	1.79999
N6 downN14 up	LOC4334847	Os03g0857600	-0.591772	1.93151	-0.168714	0.39034	-0.470767	-0.678188	-0.670865	-0.606607	-0.682535	-0.442794	-0.655755	-0.593695	-0.69196	-0.646166	-0.545738	-0.627954	-0.0831759	0.194798	-0.385045	-0.0911411	-0.292844	-0.445451	0.26781	-0.156829
N6 downN14 up	LOC4334975	Os04g0121100	1.23685	3.30345	1.53441	2.0249	-0.445641	-0.0915418	0.454938	-0.0274148	-0.591162	0.351177	-0.575939	-0.271975	-0.757769	-0.421551	-0.68314	-0.62082	0.0432323	0.376249	-0.132022	0.0958199	0.402538	0.157873	0.140221	0.233544
N6 downN14 up	LOC4336017	Os04g0454200	-0.349486	1.58542	1.08389	0.773276	-0.573304	-1.21517	-0.840654	-0.876377	-0.320786	-0.240606	-0.730162	-0.430518	-0.577195	-1.00176	-0.844641	-0.807864	0.236301	2.05467	1.57277	1.28792	0.125627	1.49387	0.636788	0.752096
N6 downN14 up	LOC9267746	Os06g0316300	-0.178006	0.626251	-0.197693	0.0835171	-0.968149	-1.65105	-1.2232	-1.2808	-1.41369	-1.19249	-1.52081	-1.37566	-0.852949	-1.25559	-1.39067	-1.1664	1.52076	1.22895	0.146069	0.96526	1.40211	0.543943	1.50032	1.14879
N6 downN14 up	LOC4341208	Os06g0531900	0.146567	1.3435	1.0443	0.84479	-0.445231	-1.40466	-0.622223	-0.824036	-0.740101	-0.749611	0.0864032	-0.46777	-0.782859	-0.277053	-0.731554	-0.597156	1.87625	0.840835	0.09697	0.938017	0.258964	0.51793	1.34388	0.706923
N6 downN14 up	LOC4351319	Os12g0115300	-0.972436	-0.254573	-0.523097	-0.583369	-1.03383	-1.01995	-1.00285	-1.01888	-0.896827	-0.99579	-1.05483	-0.982482	-0.792543	-0.556884	-0.769532	-0.70632	-0.144793	-0.048997	-0.275073	-0.156287	0.501684	0.000153667	0.113468	0.205102
N6 upN14 down	LOC4327365	LOC_Os01g61990	-0.907067	-0.927777	-0.807921	-0.880922	-0.322429	0.0813911	-0.596858	-0.279299	2.80143	-0.561572	1.69562	1.31183	3.36098	0.77671	1.88402	2.00723	-0.477302	0.116883	-0.118673	-0.159697	-0.352643	-0.00266655	-0.34108	-0.23213
N6 upN14 down	LOC4328552	LOC_Os02g09490	-0.799706	-1.01072	-0.956001	-0.922142	-0.349116	0.0369489	1.01055	0.232795	0.903866	-0.364051	0.0735738	0.204463	0.30771	2.93468	2.71571	1.98603	-0.203042	-0.0675727	0.258292	-0.0041078	0.10718	-0.214371	-0.0942199	-0.067137
N6 upN14 down	LOC4345993	LOC_Os08g39840	-0.602483	-0.577099	-0.580678	-0.586753	0.38823	1.42679	-0.387346	0.475893	1.20687	-0.303761	0.132578	0.34523	1.82299	3.28854	2.92629	2.67927	-0.527192	-0.426225	-0.40966	-0.454359	-0.561478	0.142971	-0.563395	-0.327301
N6 upN14 down	LOC4345994	LOC_Os08g39850	-0.0941528	-0.657062	-0.646698	-0.465971	0.985181	4.252	0.271038	1.83607	1.04902	-0.241926	1.2981	0.701729	0.567771	1.9103	1.52848	1.33552	-0.484538	-0.277727	-0.459769	-0.407345	-0.561286	-0.338968	-0.701927	-0.534061
N6 upN14 down	LOC4324605	Os01g0602500	-1.13815	-1.18127	-1.07508	-1.1315	-0.527627	2.97015	-0.556658	0.628621	0.107366	-0.609834	-0.439586	-0.314018	0.496134	3.01256	2.24936	1.91935	0.010406	0.0179747	0.0574874	0.0286227	0.078159	-0.837065	-0.601039	-0.453315
N6 upN14 down	LOC4325269	Os01g0678000	-0.991009	-1.33838	-1.24445	-1.19128	-0.286381	1.93664	-0.386227	0.421343	0.433094	-0.0351638	-0.588942	-0.0636707	0.127362	3.19629	2.29062	1.87143	-0.603627	-0.135327	-0.287402	-0.342119	0.159838	-0.646647	-0.618271	-0.36836
N6 upN14 down	LOC4328132	Os02g0122600	-1.02298	-1.05713	-0.904159	-0.994757	-0.396057	-0.208096	-0.0290616	-0.211072	2.13827	0.12586	1.27766	1.1806	2.35982	1.51217	2.48937	2.12046	-0.309978	0.495614	0.47515	0.220262	0.390706	-0.249065	-0.0140144	0.0425419
N6 upN14 down	LOC4329518	Os02g0525900	-0.631905	-0.9066	-0.66023	-0.732912	2.44576	1.32677	-0.414477	1.11935	1.19821	-0.163242	1.28018	0.771716	0.754056	1.6097	1.35252	1.23876	-0.681735	-0.113509	-0.00376873	-0.266337	-0.63018	-0.803756	-0.920429	-0.784788
N6 upN14 down	LOC4334170	Os03g0758000	-0.378101	-0.994207	-0.800635	-0.724315	1.84398	0.548874	0.504591	0.965815	0.0670917	-0.210841	1.61463	0.490293	2.5085	1.1341	1.33688	1.65983	-0.862244	-0.351704	0.290828	-0.307706	-0.763407	0.305365	-0.820965	-0.426336
N6 upN14 down	LOC4334956	Os04g0117900	-0.33969	-0.991797	-0.873159	-0.734882	1.07684	2.66995	-0.250946	1.16528	0.867228	-0.45993	0.525583	0.31096	-0.58384	-0.91752	-0.80683	-0.769397	-1.26799	-1.21695	-1.14674	-1.21056	-1.18427	-1.12663	-1.17664	-1.16251
N6 upN14 down	LOC4335817	Os04g0418500	-0.834405	-1.246	-0.684607	-0.921672	1.13352	0.659894	0.201871	0.665096	0.806817	-0.440676	0.364793	0.243645	2.37326	2.20826	2.56788	2.38313	-0.925501	-0.612785	0.341462	-0.398941	-1.01624	-0.175255	-0.825606	-0.672369
N6 upN14 down	LOC9268091	Os06g0706400	-0.433672	-0.778134	-0.718047	-0.643284	1.08121	1.79069	-0.171231	0.900221	0.902979	-0.306405	0.510605	0.36906	-0.324475	0.219144	-0.303477	-0.136269	-0.672901	-0.628965	-0.367889	-0.556585	-0.670637	-0.529539	-0.540503	-0.580227
N6 upN14 down	LOC4343728	Os07g0582400	-0.223371	-0.976273	-0.836716	-0.678787	0.612628	1.22867	0.126003	0.655766	0.702393	-0.196879	0.143322	0.216279	2.29487	2.15076	2.20997	2.21854	-0.559303	-0.481134	0.273	-0.255812	-0.639207	-0.0267448	-0.639805	-0.435252
N6 upN14 down	LOC4344276	Os07g0676900	-0.254245	-0.540605	-0.581841	-0.458897	0.68637	0.31266	-0.128334	0.290232	1.7813	0.292924	4.88682	2.32035	0.513725	0.684047	0.283775	0.493849	-0.23795	-0.443582	-0.138325	-0.273286	-0.246507	-0.215302	-0.499882	-0.320564
N6 upN14 down	LOC4344345	Os07g0687300	-0.351893	-0.401548	-0.401548	-0.384996	-0.145305	0.187053	0.387548	0.143099	1.71845	-0.401548	-0.181522	0.378459	0.777569	0.426772	-0.33667	0.289224	-0.401548	-0.323288	-0.330202	-0.351679	-0.401548	-0.401548	-0.401548	-0.401548
N6 upN14 down	LOC4344567	Os08g0127100	-0.414715	-0.875256	-0.780624	-0.690199	0.532821	0.420418	-0.0294685	0.307924	0.297958	-0.258392	0.568237	0.202601	2.2055	2.66972	2.34757	2.40759	-0.906338	-0.728144	-0.192347	-0.608943	-0.703287	-0.269509	-0.778382	-0.583726
N6 upN14 down	LOC4344783	Os08g0174300	0.0068569	-0.695187	-0.47784	-0.388724	2.0071	1.08351	1.10437	1.39833	1.1876	0.125979	1.37993	0.897835	0.441643	0.0455165	-0.113636	0.124508	-0.933126	-0.963621	-0.545577	-0.814108	-0.922903	-0.478837	-0.999999	-0.80058
N6 upN14 down	LOC4351068	Os11g0661800	-0.478169	-0.892108	-0.297762	-0.556013	0.478988	0.809103	0.0453212	0.444471	0.562202	0.00730042	0.139258	0.236253	2.38751	3.02459	2.62187	2.67799	-0.794231	-0.241464	0.111621	-0.308025	-0.697676	-0.338808	-0.326164	-0.454216
N6 upN14 down	LOC4351076	Os11g0665600	-0.955382	-1.00869	-0.695455	-0.886508	0.3731	0.116369	-0.0964221	0.131016	1.76216	-0.108432	0.305879	0.653204	1.60338	2.21373	1.52106	1.77939	-0.989407	-0.771159	-0.178431	-0.646332	-0.94188	-0.135996	-0.854421	-0.644099
N6 upN14 down	LOC4351817	Os12g0226700	0.238743	-0.526355	-0.284493	-0.190702	1.53415	2.03175	0.536209	1.36737	1.35826	0.0649866	1.19593	0.87306	-0.795118	-0.770195	-0.79603	-0.787114	-0.841823	-0.846599	-0.826725	-0.838382	-0.850204	-0.839788	-0.84177	-0.843921
N6down N14down	LOC4341753	LOC_Os06g45140	0.659483	1.32278	1.13986	1.04071	-0.16998	-0.281748	-0.504557	-0.318762	-0.487075	-0.0707135	-0.677532	-0.411773	-0.269165	-0.253959	0.0563387	-0.155595	-0.798513	-0.842506	-0.733477	-0.791499	-0.672114	-0.726247	-0.705984	-0.701448
N6down N14down	LOC107278492	LOC107278492	-0.456628	-0.506669	-0.462478	-0.475258	-0.644054	-0.600946	-0.625567	-0.623522	-0.663213	-0.619675	-0.683198	-0.655362	1.05967	2.13709	0.981577	1.39278	-0.409408	-0.387446	-0.104652	-0.300502	-0.467942	-0.419583	-0.470577	-0.452701
N6down N14down	LOC4329752	Os02g0575700	-0.627502	-0.835008	-0.6961	-0.719536	-0.891517	-0.947098	-0.876437	-0.905017	-0.939335	-0.926471	-0.978429	-0.948079	-0.0574957	0.205866	0.328432	0.158934	-0.357284	-0.61439	-0.625556	-0.53241	-0.529867	-0.631778	-0.505749	-0.555798
N6down N14down	LOC4349318	Os10g0550900	0.135263	-0.27935	0.0494357	-0.0315503	-0.306371	-0.68636	-0.587184	-0.526638	-0.630387	-0.871216	-0.92044	-0.807348	1.8229	0.266606	0.97732	1.02227	-0.581979	-0.524214	0.26328	-0.280971	-0.436865	-0.329972	-0.473122	-0.413319
N6 up N14 up	LOC4332357	LOC_Os03g15960	-0.567607	-0.595238	-0.444266	-0.535704	-0.159207	-0.140376	-0.0726919	-0.124092	0.560444	0.916643	0.904435	0.793841	-0.540745	-0.665439	-0.618914	-0.608366	-0.408069	-0.29087	-0.395757	-0.364899	0.0851848	0.258384	-0.107554	0.0786715
N6 up N14 up	LOC4333985	LOC_Os03g51920	-1.03465	-1.06848	-1.16619	-1.08977	0.556636	-0.506075	0.670804	0.240455	1.52944	1.0654	2.26566	1.62017	-0.684985	-0.623677	-0.57396	-0.627541	-0.092175	0.792784	0.286631	0.32908	0.898483	0.744344	1.08276	0.908527
N6 up N14 up	LOC4336484	LOC_Os04g44830	-0.779314	-1.2962	-0.932158	-1.00256	1.44468	-0.784659	0.560722	0.406915	1.48103	1.46129	1.43781	1.46004	-0.629068	-1.07323	-0.864495	-0.855597	-0.517693	0.223088	-0.0502786	-0.114961	0.133374	0.925054	0.111662	0.39003
N6 up N14 up	LOC4339343	LOC_Os05g44340	-0.919265	-0.897182	-0.839382	-0.885276	-0.486272	-0.498406	-0.519146	-0.501275	0.12033	0.0191315	0.427131	0.188864	-0.180453	-0.441647	-0.425018	-0.349039	0.282937	0.358986	0.354777	0.332233	1.06532	0.718722	1.48905	1.09103
N6 up N14 up	LOC4326064	Os01g0944700	-0.68087	-0.68567	-0.604452	-0.656997	-0.429173	1.99709	-0.585116	0.3276	1.20518	0.0896645	-0.321874	0.324323	-0.606921	-0.575253	-0.674823	-0.618999	-0.213709	0.216431	-0.615575	-0.204285	-0.0678145	0.899241	1.14346	0.658295
N6 up N14 up	LOC4330755	Os02g0753300	-0.0320033	-0.682576	-0.527369	-0.413983	0.531863	1.3727	0.98953	0.964696	2.13375	2.04706	1.02086	1.73389	-0.825719	-0.782166	-0.839214	-0.815699	0.0972135	0.652672	0.144119	0.298002	-0.0921523	-0.300096	0.133265	-0.0863276
N6 up N14 up	LOC4332080	Os03g0218500	-0.922409	-0.965967	-0.824168	-0.904181	0.183821	-0.516654	-0.14094	-0.157924	0.528529	0.800114	1.1967	0.84178	-0.607852	-0.845953	-0.764868	-0.739558	-0.110769	0.626314	-0.113728	0.133939	0.723396	1.09117	0.783394	0.865986
N6 up N14 up	LOC4338208	Os05g0247100	-0.479189	-0.424129	-0.495436	-0.466251	0.380813	1.7048	-0.344887	0.580243	1.04987	0.985502	4.26115	2.09884	-0.432069	-0.440938	-0.542083	-0.471696	-0.392273	-0.0827738	0.00430846	-0.156913	-0.0022734	2.49131	0.311445	0.933494
N6 up N14 up	LOC4339065	Os05g0468800	-0.617923	-0.649796	-0.613382	-0.627034	-0.230223	-0.603436	-0.394749	-0.409469	1.52259	1.02255	3.80063	2.11525	-0.439868	-0.573526	-0.592548	-0.535314	-0.183334	-0.280308	-0.335953	-0.266532	0.15296	0.689385	0.171529	0.337958
N6 up N14 up	LOC4341866	Os06g0682900	-1.05387	-1.09483	-1.19315	-1.11395	0.196433	0.674515	-0.231688	0.213087	1.1995	0.961103	2.9615	1.70737	-0.554853	-0.994673	-0.77076	-0.773429	0.0602819	0.101123	-0.00301565	0.0527963	0.734166	0.785766	1.14339	0.887775
N6 up N14 up	LOC4347709	Os09g0538000	-0.308694	-0.319243	-0.317019	-0.314985	-0.301213	-0.260123	-0.226462	-0.262599	0.717208	2.90163	4.85487	2.82457	-0.297496	-0.295239	-0.320557	-0.304431	-0.281507	-0.167482	-0.179203	-0.209397	-0.288566	-0.0132785	-0.192366	-0.164737
N6 up N14 up	LOC4352572	Os12g0569500	-0.509291	-0.0842347	-0.206164	-0.266563	0.506514	1.19158	0.288769	0.662287	0.941938	0.457854	5.03258	2.14412	-0.623831	-0.528407	-0.580386	-0.577541	-0.453636	-0.106954	-0.28776	-0.282783	0.342102	-0.0803941	-0.23109	0.010206
N6 up N14 up	LOC4352856	Os12g0630100	-0.938634	-0.942566	-0.907546	-0.929582	-0.0795834	2.18229	-0.860219	0.414164	-0.567638	-0.739064	-0.751999	-0.686234	-0.609589	-0.197781	-0.659331	-0.4889	1.59463	1.88365	0.576927	1.35174	1.11802	0.770463	2.5736	1.48736

## Sheet: Sheet3
		group	N6	N6	N6	N14	N14	N14
	LOC号	Gene ID	N6-0	N6-3	N6-6	N14-0	N14-3	N14-6
N6 downN14 up	LOC4324625	LOC_Os01g54620	0.762843	-0.546983	-0.263545	-0.498856	2.00614	1.47131
N6 downN14 up	LOC4341107	LOC_Os06g30370	-0.082119	-0.701498	-0.65467	-0.684585	0.106903	1.48591
N6 downN14 up	LOC4348853	LOC_Os10g32980	0.701429	-0.570737	-0.412417	-0.557321	1.57869	1.31888
N6 downN14 up	LOC107280449	LOC107280449	-0.447121	-0.620608	-0.619408	-0.624033	0.481455	1.72932
N6 downN14 up	LOC9271255	Os01g0910800	-0.420943	-0.660667	-0.659073	-0.638223	-0.45114	0.825551
N6 downN14 up	LOC4332106	Os03g0223000	0.98788	-0.703956	-0.78873	-0.617944	0.857252	1.79999
N6 downN14 up	LOC4334847	Os03g0857600	0.39034	-0.606607	-0.593695	-0.627954	-0.0911411	-0.156829
N6 downN14 up	LOC4334975	Os04g0121100	2.0249	-0.0274148	-0.271975	-0.62082	0.0958199	0.233544
N6 downN14 up	LOC4336017	Os04g0454200	0.773276	-0.876377	-0.430518	-0.807864	1.28792	0.752096
N6 downN14 up	LOC9267746	Os06g0316300	0.0835171	-1.2808	-1.37566	-1.1664	0.96526	1.14879
N6 downN14 up	LOC4341208	Os06g0531900	0.84479	-0.824036	-0.46777	-0.597156	0.938017	0.706923
N6 downN14 up	LOC4351319	Os12g0115300	-0.583369	-1.01888	-0.982482	-0.70632	-0.156287	0.205102
N6 upN14 down	LOC4327365	LOC_Os01g61990	-0.880922	-0.279299	1.31183	2.00723	-0.159697	-0.23213
N6 upN14 down	LOC4328552	LOC_Os02g09490	-0.922142	0.232795	0.204463	1.98603	-0.0041078	-0.067137
N6 upN14 down	LOC4345993	LOC_Os08g39840	-0.586753	0.475893	0.34523	2.67927	-0.454359	-0.327301
N6 upN14 down	LOC4345994	LOC_Os08g39850	-0.465971	1.83607	0.701729	1.33552	-0.407345	-0.534061
N6 upN14 down	LOC4324605	Os01g0602500	-1.1315	0.628621	-0.314018	1.91935	0.0286227	-0.453315
N6 upN14 down	LOC4325269	Os01g0678000	-1.19128	0.421343	-0.0636707	1.87143	-0.342119	-0.36836
N6 upN14 down	LOC4328132	Os02g0122600	-0.994757	-0.211072	1.1806	2.12046	0.220262	0.0425419
N6 upN14 down	LOC4329518	Os02g0525900	-0.732912	1.11935	0.771716	1.23876	-0.266337	-0.784788
N6 upN14 down	LOC4334170	Os03g0758000	-0.724315	0.965815	0.490293	1.65983	-0.307706	-0.426336
N6 upN14 down	LOC4334956	Os04g0117900	-0.734882	1.16528	0.31096	-0.769397	-1.21056	-1.16251
N6 upN14 down	LOC4335817	Os04g0418500	-0.921672	0.665096	0.243645	2.38313	-0.398941	-0.672369
N6 upN14 down	LOC9268091	Os06g0706400	-0.643284	0.900221	0.36906	-0.136269	-0.556585	-0.580227
N6 upN14 down	LOC4343728	Os07g0582400	-0.678787	0.655766	0.216279	2.21854	-0.255812	-0.435252
N6 upN14 down	LOC4344276	Os07g0676900	-0.458897	0.290232	2.32035	0.493849	-0.273286	-0.320564
N6 upN14 down	LOC4344345	Os07g0687300	-0.384996	0.143099	0.378459	0.289224	-0.351679	-0.401548
N6 upN14 down	LOC4344567	Os08g0127100	-0.690199	0.307924	0.202601	2.40759	-0.608943	-0.583726
N6 upN14 down	LOC4344783	Os08g0174300	-0.388724	1.39833	0.897835	0.124508	-0.814108	-0.80058
N6 upN14 down	LOC4351068	Os11g0661800	-0.556013	0.444471	0.236253	2.67799	-0.308025	-0.454216
N6 upN14 down	LOC4351076	Os11g0665600	-0.886508	0.131016	0.653204	1.77939	-0.646332	-0.644099
N6 upN14 down	LOC4351817	Os12g0226700	-0.190702	1.36737	0.87306	-0.787114	-0.838382	-0.843921
N6down N14down	LOC4341753	LOC_Os06g45140	1.04071	-0.318762	-0.411773	-0.155595	-0.791499	-0.701448
N6down N14down	LOC107278492	LOC107278492	-0.475258	-0.623522	-0.655362	1.39278	-0.300502	-0.452701
N6down N14down	LOC4329752	Os02g0575700	-0.719536	-0.905017	-0.948079	0.158934	-0.53241	-0.555798
N6down N14down	LOC4349318	Os10g0550900	-0.0315503	-0.526638	-0.807348	1.02227	-0.280971	-0.413319
N6 up N14 up	LOC4352856	Os12g0630100	-0.929582	0.414164	-0.686234	-0.4889	1.35174	1.48736
N6 up N14 up	LOC4339343	LOC_Os05g44340	-0.885276	-0.501275	0.188864	-0.349039	0.332233	1.09103
N6 up N14 up	LOC4338208	Os05g0247100	-0.466251	0.580243	2.09884	-0.471696	-0.156913	0.933494
N6 up N14 up	LOC4333985	LOC_Os03g51920	-1.08977	0.240455	1.62017	-0.627541	0.32908	0.908527
N6 up N14 up	LOC4341866	Os06g0682900	-1.11395	0.213087	1.70737	-0.773429	0.0527963	0.887775
N6 up N14 up	LOC4332080	Os03g0218500	-0.904181	-0.157924	0.84178	-0.739558	0.133939	0.865986
N6 up N14 up	LOC4326064	Os01g0944700	-0.656997	0.3276	0.324323	-0.618999	-0.204285	0.658295
N6 up N14 up	LOC4336484	LOC_Os04g44830	-1.00256	0.406915	1.46004	-0.855597	-0.114961	0.39003
N6 up N14 up	LOC4339065	Os05g0468800	-0.627034	-0.409469	2.11525	-0.535314	-0.266532	0.337958
N6 up N14 up	LOC4332357	LOC_Os03g15960	-0.535704	-0.124092	0.793841	-0.608366	-0.364899	0.0786715
N6 up N14 up	LOC4352572	Os12g0569500	-0.266563	0.662287	2.14412	-0.577541	-0.282783	0.010206
N6 up N14 up	LOC4330755	Os02g0753300	-0.413983	0.964696	1.73389	-0.815699	0.298002	-0.0863276
N6 up N14 up	LOC4347709	Os09g0538000	-0.314985	-0.262599	2.82457	-0.304431	-0.209397	-0.164737

## Sheet: origin作图
	Gene ID	N6-0	N6-3	N14-0	N14-3		Gene ID	N6-0	N6-6	N14-0	N14-6			Gene ID	N60vsN63	N60vsN66	N140vsN143	N140vsN146
N6 downN14 up	LOC_Os01g54620	0.762843	-0.546983	-0.498856	2.00614		LOC_Os01g54620	0.762843	-0.263545	-0.498856	1.47131			LOC_Os01g54620	-0.546983	-0.263545	2.00614	1.47131
N6 downN14 up	LOC_Os06g30370	-0.082119	-0.701498	-0.684585	0.106903		LOC_Os06g30370	-0.082119	-0.65467	-0.684585	1.48591			LOC_Os06g30370	-0.701498	-0.65467	0.106903	1.48591
N6 downN14 up	LOC_Os10g32980	0.701429	-0.570737	-0.557321	1.57869		LOC_Os10g32980	0.701429	-0.412417	-0.557321	1.31888			LOC_Os10g32980	-0.570737	-0.412417	1.57869	1.31888
N6 downN14 up	LOC107280449	-0.447121	-0.620608	-0.624033	0.481455		LOC107280449	-0.447121	-0.619408	-0.624033	1.72932			LOC107280449	-0.620608	-0.619408	0.481455	1.72932
N6 downN14 up	Os01g0910800	-0.420943	-0.660667	-0.638223	-0.45114		Os01g0910800	-0.420943	-0.659073	-0.638223	0.825551			Os01g0910800	-0.660667	-0.659073	-0.45114	0.825551
N6 downN14 up	Os03g0223000	0.98788	-0.703956	-0.617944	0.857252		Os03g0223000	0.98788	-0.78873	-0.617944	1.79999			Os03g0223000	-0.703956	-0.78873	0.857252	1.79999
N6 downN14 up	Os03g0857600	0.39034	-0.606607	-0.627954	-0.0911411		Os03g0857600	0.39034	-0.593695	-0.627954	-0.156829			Os03g0857600	-0.606607	-0.593695	-0.0911411	-0.156829
N6 downN14 up	Os04g0121100	2.0249	-0.0274148	-0.62082	0.0958199		Os04g0121100	2.0249	-0.271975	-0.62082	0.233544			Os04g0121100	-0.0274148	-0.271975	0.0958199	0.233544
N6 downN14 up	Os04g0454200	0.773276	-0.876377	-0.807864	1.28792		Os04g0454200	0.773276	-0.430518	-0.807864	0.752096			Os04g0454200	-0.876377	-0.430518	1.28792	0.752096
N6 downN14 up	Os06g0316300	0.0835171	-1.2808	-1.1664	0.96526		Os06g0316300	0.0835171	-1.37566	-1.1664	1.14879			Os06g0316300	-1.2808	-1.37566	0.96526	1.14879
N6 downN14 up	Os06g0531900	0.84479	-0.824036	-0.597156	0.938017		Os06g0531900	0.84479	-0.46777	-0.597156	0.706923			Os06g0531900	-0.824036	-0.46777	0.938017	0.706923
N6 downN14 up	Os12g0115300	-0.583369	-1.01888	-0.70632	-0.156287		Os12g0115300	-0.583369	-0.982482	-0.70632	0.205102			Os12g0115300	-1.01888	-0.982482	-0.156287	0.205102
N6 upN14 down	LOC_Os01g61990	-0.880922	-0.279299	2.00723	-0.159697		LOC_Os01g61990	-0.880922	1.31183	2.00723	-0.23213			LOC_Os01g61990	-0.279299	1.31183	-0.159697	-0.23213
N6 upN14 down	LOC_Os02g09490	-0.922142	0.232795	1.98603	-0.0041078		LOC_Os02g09490	-0.922142	0.204463	1.98603	-0.067137			LOC_Os02g09490	0.232795	0.204463	-0.0041078	-0.067137
N6 upN14 down	LOC_Os08g39840	-0.586753	0.475893	2.67927	-0.454359		LOC_Os08g39840	-0.586753	0.34523	2.67927	-0.327301			LOC_Os08g39840	0.475893	0.34523	-0.454359	-0.327301
N6 upN14 down	LOC_Os08g39850	-0.465971	1.83607	1.33552	-0.407345		LOC_Os08g39850	-0.465971	0.701729	1.33552	-0.534061			LOC_Os08g39850	1.83607	0.701729	-0.407345	-0.534061
N6 upN14 down	Os01g0602500	-1.1315	0.628621	1.91935	0.0286227		Os01g0602500	-1.1315	-0.314018	1.91935	-0.453315			Os01g0602500	0.628621	-0.314018	0.0286227	-0.453315
N6 upN14 down	Os01g0678000	-1.19128	0.421343	1.87143	-0.342119		Os01g0678000	-1.19128	-0.0636707	1.87143	-0.36836			Os01g0678000	0.421343	-0.0636707	-0.342119	-0.36836
N6 upN14 down	Os02g0122600	-0.994757	-0.211072	2.12046	0.220262		Os02g0122600	-0.994757	1.1806	2.12046	0.0425419			Os02g0122600	-0.211072	1.1806	0.220262	0.0425419
N6 upN14 down	Os02g0525900	-0.732912	1.11935	1.23876	-0.266337		Os02g0525900	-0.732912	0.771716	1.23876	-0.784788			Os02g0525900	1.11935	0.771716	-0.266337	-0.784788
N6 upN14 down	Os03g0758000	-0.724315	0.965815	1.65983	-0.307706		Os03g0758000	-0.724315	0.490293	1.65983	-0.426336			Os03g0758000	0.965815	0.490293	-0.307706	-0.426336
N6 upN14 down	Os04g0117900	-0.734882	1.16528	-0.769397	-1.21056		Os04g0117900	-0.734882	0.31096	-0.769397	-1.16251			Os04g0117900	1.16528	0.31096	-1.21056	-1.16251
N6 upN14 down	Os04g0418500	-0.921672	0.665096	2.38313	-0.398941		Os04g0418500	-0.921672	0.243645	2.38313	-0.672369			Os04g0418500	0.665096	0.243645	-0.398941	-0.672369
N6 upN14 down	Os06g0706400	-0.643284	0.900221	-0.136269	-0.556585		Os06g0706400	-0.643284	0.36906	-0.136269	-0.580227			Os06g0706400	0.900221	0.36906	-0.556585	-0.580227
N6 upN14 down	Os07g0582400	-0.678787	0.655766	2.21854	-0.255812		Os07g0582400	-0.678787	0.216279	2.21854	-0.435252			Os07g0582400	0.655766	0.216279	-0.255812	-0.435252
N6 upN14 down	Os07g0676900	-0.458897	0.290232	0.493849	-0.273286		Os07g0676900	-0.458897	2.32035	0.493849	-0.320564			Os07g0676900	0.290232	2.32035	-0.273286	-0.320564
N6 upN14 down	Os07g0687300	-0.384996	0.143099	0.289224	-0.351679		Os07g0687300	-0.384996	0.378459	0.289224	-0.401548			Os07g0687300	0.143099	0.378459	-0.351679	-0.401548
N6 upN14 down	Os08g0127100	-0.690199	0.307924	2.40759	-0.608943		Os08g0127100	-0.690199	0.202601	2.40759	-0.583726			Os08g0127100	0.307924	0.202601	-0.608943	-0.583726
N6 upN14 down	Os08g0174300	-0.388724	1.39833	0.124508	-0.814108		Os08g0174300	-0.388724	0.897835	0.124508	-0.80058			Os08g0174300	1.39833	0.897835	-0.814108	-0.80058
N6 upN14 down	Os11g0661800	-0.556013	0.444471	2.67799	-0.308025		Os11g0661800	-0.556013	0.236253	2.67799	-0.454216			Os11g0661800	0.444471	0.236253	-0.308025	-0.454216
N6 upN14 down	Os11g0665600	-0.886508	0.131016	1.77939	-0.646332		Os11g0665600	-0.886508	0.653204	1.77939	-0.644099			Os11g0665600	0.131016	0.653204	-0.646332	-0.644099
N6 upN14 down	Os12g0226700	-0.190702	1.36737	-0.787114	-0.838382		Os12g0226700	-0.190702	0.87306	-0.787114	-0.843921			Os12g0226700	1.36737	0.87306	-0.838382	-0.843921
N6down N14down	LOC_Os06g45140	1.04071	-0.318762	-0.155595	-0.791499		LOC_Os06g45140	1.04071	-0.411773	-0.155595	-0.701448			LOC_Os06g45140	-0.318762	-0.411773	-0.791499	-0.701448
N6down N14down	LOC107278492	-0.475258	-0.623522	1.39278	-0.300502		LOC107278492	-0.475258	-0.655362	1.39278	-0.452701			LOC107278492	-0.623522	-0.655362	-0.300502	-0.452701
N6down N14down	Os02g0575700	-0.719536	-0.905017	0.158934	-0.53241		Os02g0575700	-0.719536	-0.948079	0.158934	-0.555798			Os02g0575700	-0.905017	-0.948079	-0.53241	-0.555798
N6down N14down	Os10g0550900	-0.0315503	-0.526638	1.02227	-0.280971		Os10g0550900	-0.0315503	-0.807348	1.02227	-0.413319			Os10g0550900	-0.526638	-0.807348	-0.280971	-0.413319
N6 up N14 up	Os12g0630100	-0.929582	0.414164	-0.4889	1.35174		Os12g0630100	-0.929582	-0.686234	-0.4889	1.48736			Os12g0630100	0.414164	-0.686234	1.35174	1.48736
N6 up N14 up	LOC_Os05g44340	-0.885276	-0.501275	-0.349039	0.332233		LOC_Os05g44340	-0.885276	0.188864	-0.349039	1.09103			LOC_Os05g44340	-0.501275	0.188864	0.332233	1.09103
N6 up N14 up	Os05g0247100	-0.466251	0.580243	-0.471696	-0.156913		Os05g0247100	-0.466251	2.09884	-0.471696	0.933494			Os05g0247100	0.580243	2.09884	-0.156913	0.933494
N6 up N14 up	LOC_Os03g51920	-1.08977	0.240455	-0.627541	0.32908		LOC_Os03g51920	-1.08977	1.62017	-0.627541	0.908527			LOC_Os03g51920	0.240455	1.62017	0.32908	0.908527
N6 up N14 up	Os06g0682900	-1.11395	0.213087	-0.773429	0.0527963		Os06g0682900	-1.11395	1.70737	-0.773429	0.887775			Os06g0682900	0.213087	1.70737	0.0527963	0.887775
N6 up N14 up	Os03g0218500	-0.904181	-0.157924	-0.739558	0.133939		Os03g0218500	-0.904181	0.84178	-0.739558	0.865986			Os03g0218500	-0.157924	0.84178	0.133939	0.865986
N6 up N14 up	Os01g0944700	-0.656997	0.3276	-0.618999	-0.204285		Os01g0944700	-0.656997	0.324323	-0.618999	0.658295			Os01g0944700	0.3276	0.324323	-0.204285	0.658295
N6 up N14 up	LOC_Os04g44830	-1.00256	0.406915	-0.855597	-0.114961		LOC_Os04g44830	-1.00256	1.46004	-0.855597	0.39003			LOC_Os04g44830	0.406915	1.46004	-0.114961	0.39003
N6 up N14 up	Os05g0468800	-0.627034	-0.409469	-0.535314	-0.266532		Os05g0468800	-0.627034	2.11525	-0.535314	0.337958			Os05g0468800	-0.409469	2.11525	-0.266532	0.337958
N6 up N14 up	LOC_Os03g15960	-0.535704	-0.124092	-0.608366	-0.364899		LOC_Os03g15960	-0.535704	0.793841	-0.608366	0.0786715			LOC_Os03g15960	-0.124092	0.793841	-0.364899	0.0786715
N6 up N14 up	Os12g0569500	-0.266563	0.662287	-0.577541	-0.282783		Os12g0569500	-0.266563	2.14412	-0.577541	0.010206			Os12g0569500	0.662287	2.14412	-0.282783	0.010206
N6 up N14 up	Os02g0753300	-0.413983	0.964696	-0.815699	0.298002		Os02g0753300	-0.413983	1.73389	-0.815699	-0.0863276			Os02g0753300	0.964696	1.73389	0.298002	-0.0863276
N6 up N14 up	Os09g0538000	-0.314985	-0.262599	-0.304431	-0.209397		Os09g0538000	-0.314985	2.82457	-0.304431	-0.164737			Os09g0538000	-0.262599	2.82457	-0.209397	-0.164737
