# Supplementary material for: Transcriptome Analysis Reveals Differences in Molecular Mechanisms Between Salt-Tolerant and Salt-Sensitive Rice (Oryza sativa L.) Varieties Under Salt Stress
Source: Curr Issues Mol Biol. 2025 Oct 10;47(10):832. doi: 10.3390/cimb47100832 (PMC12564911; doi:10.3390/cimb47100832)
Supplement: Supplementary file 1 [file cimb-47-00832-s001.zip › Supplementary S3/N14 down GO and KEGG.xlsx]

## Sheet: 14dTF
Category	Term	Count	%	PValue	Genes	List Total	Pop Hits	Pop Total	Fold Enrichment	Bonferroni	Benjamini	FDR
PLANTREGMAP	4330349:protein REVEILLE 1(LOC4330349)	23	7.49186	0.000196463	OS04G0468600, OS03G0741100, OS06G0674100, OS09G0370500, OS05G0312600, OS01G0584900, OS02G0227700, OS01G0670300, OS07G0522500, OS03G0757900, OS02G0153700, OS12G0210400, OS01G0142600, OS11G0514400, OS07G0232800, OS10G0135100, OS07G0687400, OS04G0180400, OS01G0194300, OS01G0389700, OS10G0512400, OS11G0106100, OS01G0273800	236	942	23603	2.44192	0.0423052	0.0432219	0.0432219
PLANTREGMAP	4346768:transcription factor WRKY19-like(LOC4346768)	14	4.56026	0.00101255	OS11G0550500, OS10G0552400, OS03G0150600, OS12G0266200, OS04G0127500, OS10G0561800, OS11G0540600, OS04G0457800, OS04G0288500, OS11G0669100, OS09G0271100, OS08G0150700, OS04G0369000, OS06G0288100	236	475	23603	2.94774	0.199784	0.111381	0.111381
PLANTREGMAP	4324624:probable WRKY transcription factor 65(LOC4324624)	12	3.90879	0.0127648	OS04G0288500, OS11G0550500, OS11G0669100, OS09G0271100, OS10G0552400, OS08G0150700, OS03G0150600, OS04G0369000, OS01G0770700, OS12G0266200, OS06G0288100, OS10G0561800	236	505	23603	2.37654	0.94077	0.761217	0.761217
PLANTREGMAP	4350545:probable WRKY transcription factor 56(LOC4350545)	13	4.23453	0.0138403	OS11G0550500, OS10G0552400, OS03G0150600, OS12G0266200, OS10G0561800, OS01G0115900, OS11G0540600, OS04G0288500, OS11G0669100, OS09G0271100, OS08G0150700, OS04G0369000, OS06G0288100	236	580	23603	2.24166	0.953399	0.761217	0.761217
PLANTREGMAP	4342232:probable WRKY transcription factor 57(LOC4342232)	10	3.25733	0.0240778	OS11G0540600, OS11G0550500, OS11G0669100, OS10G0552400, OS08G0150700, OS03G0150600, OS04G0369000, OS12G0266200, OS04G0127500, OS06G0288100	236	416	23603	2.40415	0.995308	0.882852	0.882852
PLANTREGMAP	4334170:probable WRKY transcription factor 57(LOC4334170)	10	3.25733	0.0240778	OS11G0540600, OS11G0550500, OS11G0669100, OS10G0552400, OS08G0150700, OS03G0150600, OS04G0369000, OS12G0266200, OS04G0127500, OS06G0288100	236	416	23603	2.40415	0.995308	0.882852	0.882852
PLANTREGMAP	4335388:WRKY transcription factor WRKY51-like(WRKY51)	13	4.23453	0.0366867	OS10G0552400, OS03G0150600, OS12G0266200, OS10G0561800, OS01G0115900, OS11G0540600, OS04G0288500, OS11G0669100, OS09G0271100, OS08G0150700, OS04G0369000, OS01G0770700, OS06G0288100	236	669	23603	1.94345	0.999732	1	1
PLANTREGMAP	4343736:WRKY transcription factor SUSIBA2(LOC4343736)	10	3.25733	0.0415889	OS11G0550500, OS11G0669100, OS09G0271100, OS10G0552400, OS08G0150700, OS12G0580900, OS03G0150600, OS04G0369000, OS12G0266200, OS06G0288100	236	460	23603	2.17419	0.999913	1	1
PLANTREGMAP	4331903:calmodulin-binding transcription activator 2(LOC4331903)	5	1.62866	0.0483531	OS03G0741100, OS03G0255900, OS03G0133000, OS07G0532800, OS07G0690900	236	137	23603	3.6501	0.999982	1	1
PLANTREGMAP	4342790:dof zinc finger protein DOF5.1(LOC4342790)	87	28.3388	0.0605551	OS10G0491000, OS03G0362200, OS03G0150600, OS08G0428200, OS06G0228500, OS11G0569300, OS08G0524200, OS05G0105000, OS01G0209800, OS05G0278500, OS11G0131100, OS07G0597200, OS11G0540600, OS04G0457800, OS08G0150700, OS10G0136400, OS03G0215400, OS01G0674400, OS05G0197300, OS01G0194300, OS06G0602500, OS01G0628700, OS06G0671000, OS05G0120700, OS06G0676700, OS12G0547600, OS11G0207400, OS01G0613800, OS01G02…	236	7475	23603	1.16403	0.999999	1	1
PLANTREGMAP	4333474:B3 domain-containing protein Os03g0622200-like(LOC4333474)	18	5.86319	0.060819	OS01G0559600, OS03G0743500, OS01G0364100, OS10G0552400, OS09G0267800, OS02G0787600, OS11G0154500, OS01G0742400, OS05G0555700, OS03G0429000, OS04G0587400, OS09G0271100, OS04G0186800, OS07G0283125, OS03G0319000, OS01G0925700, OS07G0283050, OS04G0487200, OS05G0414700	236	1132	23603	1.59031	0.999999	1	1
PLANTREGMAP	4325992:transcription factor MYB62(LOC4325992)	7	2.28013	0.0630872	OS01G0268100, OS01G0824800, OS04G0561500, OS04G0109100, OS08G0524200, OS04G0491100, OS05G0555700	236	281	23603	2.49142	0.999999	1	1
PLANTREGMAP	4327518:WRKY transcription factor WRKY24-like(LOC4327518)	12	3.90879	0.0645109	OS04G0288500, OS11G0669100, OS09G0271100, OS10G0552400, OS08G0150700, OS03G0150600, OS04G0369000, OS12G0266200, OS04G0307500, OS10G0561800, OS11G0131100, OS01G0115900	236	656	23603	1.8295	1	1	1
PLANTREGMAP	4324161:probable WRKY transcription factor 24(LOC4324161)	11	3.58306	0.0656156	OS04G0288500, OS11G0669100, OS09G0271100, OS10G0552400, OS08G0150700, OS03G0150600, OS04G0369000, OS12G0266200, OS04G0127500, OS10G0561800, OS01G0115900	236	581	23603	1.89353	1	1	1
PLANTREGMAP	4338413:transcription factor WRKY45-1-like(LOC4338413)	10	3.25733	0.0863764	OS11G0540600, OS11G0550500, OS11G0669100, OS10G0552400, OS08G0150700, OS03G0150600, OS04G0369000, OS01G0770700, OS12G0266200, OS06G0288100	236	533	23603	1.87641	1	1	1

## Sheet: 14dkegg
Category	Term	列1	Count	%	PValue	Genes	List Total	Pop Hits	Pop Total	Fold Enrichment	Bonferroni	Benjamini	FDR
KEGG_PATHWAY	osa04626	Plant-pathogen interaction	9	2.9316	0.000514257	OS11G0565920, OS03G0743500, OS05G0312600, OS09G0267800, OS05G0343400, OS01G0601625, OS08G0453700, OS04G0379600, OS11G0141400	43	251	5500	4.58631	0.0208691	0.0210845	0.0210845
KEGG_PATHWAY	osa00904	Diterpenoid biosynthesis	4	1.30293	0.00441244	OS04G0178300, OS04G0179700, OS04G0180400, OS02G0570700	43	44	5500	11.6279	0.165824	0.0904551	0.0904551

## Sheet: 14dmf
Category	Term	Count	%	PValue	Genes	List Total	Pop Hits	Pop Total	Fold Enrichment	Bonferroni	Benjamini	FDR
GOTERM_MF_DIRECT	GO:0004674~protein serine/threonine kinase activity	48	15.6352	1.17287e-15	OS01G0364100, OS01G0127700, OS07G0537000, OS11G0208800, OS03G0364400, OS11G0569300, OS04G0127500, OS01G0670300, OS02G0633066, OS03G0329700, OS01G0742400, OS11G0670100, OS01G0116900, OS12G0210400, OS09G0268000, OS10G0112700, OS04G0457800, OS11G0565920, OS10G0136500, OS10G0136400, OS09G0353200, OS07G0575600, OS12G0611100, OS06G0602500, OS02G0212900, OS05G0550700, OS07G0569800, OS12G0266200, OS09G05…	246	1083	21713	3.91199	2.36922e-13	2.27537e-13	2.18154e-13
GOTERM_MF_DIRECT	GO:0004672~protein kinase activity	41	13.355	8.20527e-13	OS04G0339800, OS03G0364400, OS08G0457400, OS07G0132500, OS11G0569300, OS02G0633066, OS03G0329700, OS01G0742400, OS11G0670100, OS07G0597200, OS01G0116900, OS12G0210400, OS10G0112700, OS04G0457800, OS11G0625900, OS01G0116400, OS09G0353200, OS02G0154000, OS07G0283125, OS07G0575700, OS06G0602500, OS05G0550700, OS07G0569800, OS02G0227700, OS09G0569800, OS06G0557100, OS02G0153700, OS01G0115900, OS04G02…	246	961	21713	3.7657	1.5919e-10	7.95911e-11	7.6309e-11
GOTERM_MF_DIRECT	GO:0005524~ATP binding	75	24.43	4.05156e-12	OS04G0339800, OS01G0127700, OS01G0364100, OS04G0629300, OS07G0131375, OS11G0208800, OS08G0457400, OS07G0132500, OS11G0569300, OS03G0329700, OS11G0670100, OS07G0597200, OS04G0457800, OS01G0116400, OS10G0136400, OS07G0575700, OS12G0611100, OS06G0602500, OS05G0550700, OS05G0120700, OS04G0669900, OS07G0540500, OS04G0307500, OS06G0557100, OS09G0471400, OS02G0153700, OS04G0288500, OS01G0138300, OS04G03…	246	2899	21713	2.28348	7.85998e-10	2.62001e-10	2.51197e-10
GOTERM_MF_DIRECT	GO:0030247~polysaccharide binding	14	4.56026	9.5323e-08	OS05G0550700, OS01G0364100, OS12G0266200, OS04G0127500, OS01G0136700, OS04G0307500, OS02G0633066, OS09G0471400, OS01G0115900, OS01G0116900, OS01G0138300, OS01G0115600, OS01G0116400, OS09G0482640	246	174	21713	7.10172	1.84925e-05	4.62316e-06	4.43252e-06
GOTERM_MF_DIRECT	GO:0030246~carbohydrate binding	13	4.23453	1.9468e-05	OS07G0569800, OS06G0676700, OS07G0131375, OS11G0208800, OS07G0132500, OS01G0268600, OS09G0268000, OS04G0288500, OS04G0369100, OS07G0283125, OS04G0109100, OS07G0575600, OS07G0575700, OS07G0283050	246	240	21713	4.78098	0.0037697	0.000755358	0.000724209
GOTERM_MF_DIRECT	GO:0005313~L-glutamate transmembrane transporter activity	4	1.30293	0.000160606	OS01G0945600, OS01G0945700, OS03G0641200, OS01G0209800	246	10	21713	35.3057	0.0306796	0.00519293	0.00497879
GOTERM_MF_DIRECT	GO:0015189~L-lysine transmembrane transporter activity	4	1.30293	0.000218994	OS01G0945600, OS01G0945700, OS03G0641200, OS01G0209800	246	11	21713	32.0961	0.0415995	0.00606926	0.00581898
GOTERM_MF_DIRECT	GO:0015293~symporter activity	7	2.28013	0.000516446	OS04G0529800, OS10G0444700, OS04G0186800, OS07G0106200, OS10G0561300, OS03G0150600, OS09G0416200	246	89	21713	6.94213	0.0953585	0.0125238	0.0120074
GOTERM_MF_DIRECT	GO:0043565~sequence-specific DNA binding	14	4.56026	0.00072093	OS09G0456800, OS12G0116700, OS01G0584900, OS12G0547600, OS01G0289600, OS01G0246700, OS03G0133000, OS10G0561800, OS09G0334500, OS11G0669100, OS05G0343400, OS12G0556500, OS06G0158100, OS08G0386200	246	404	21713	3.05866	0.130564	0.0151257	0.0145019
GOTERM_MF_DIRECT	GO:0004675~transmembrane receptor protein serine/threonine kinase activity	5	1.62866	0.000779675	OS07G0131375, OS07G0283125, OS07G0575600, OS07G0132500, OS07G0283050, OS09G0268000	246	37	21713	11.9276	0.140424	0.0151257	0.0145019
GOTERM_MF_DIRECT	GO:0005509~calcium ion binding	13	4.23453	0.00134879	OS03G0743500, OS01G0364100, OS05G0312600, OS08G0453700, OS12G0266200, OS04G0127500, OS04G0307500, OS02G0633066, OS09G0471400, OS09G0482640, OS11G0141400, OS05G0507300, OS04G0611400	246	380	21713	3.01957	0.230367	0.0237877	0.0228068
GOTERM_MF_DIRECT	GO:0043531~ADP binding	15	4.88599	0.00250608	OS11G0550500, OS11G0677000, OS09G0267800, OS11G0207400, OS11G0492300, OS07G0117300, OS07G0521100, OS02G0282000, OS11G0229300, OS03G0324600, OS01G0925100, OS10G0135100, OS09G0314200, OS09G0313500, OS01G0608400	246	521	21713	2.5412	0.385404	0.0405149	0.0388442
GOTERM_MF_DIRECT	GO:0015179~L-amino acid transmembrane transporter activity	3	0.977199	0.0191092	OS01G0825800, OS04G0565500, OS06G0228500	246	19	21713	13.9365	0.976318	0.285168	0.273408
GOTERM_MF_DIRECT	GO:0003700~DNA-binding transcription factor activity	20	6.51466	0.0220565	OS09G0456800, OS12G0116700, OS01G0584900, OS12G0547600, OS05G0488600, OS01G0289600, OS05G0579600, OS05G0530400, OS12G0601800, OS01G0246700, OS09G0334500, OS11G0669100, OS12G0105600, OS03G0215400, OS05G0343400, OS12G0556500, OS06G0158100, OS11G0106100, OS05G0549800, OS08G0386200	246	1018	21713	1.73407	0.986791	0.30564	0.293036
GOTERM_MF_DIRECT	GO:0022857~transmembrane transporter activity	10	3.25733	0.0308902	OS01G0268100, OS01G0142600, OS01G0945600, OS04G0186800, OS01G0945700, OS03G0641200, OS11G0135000, OS06G0494400, OS03G0197200, OS01G0209800	246	384	21713	2.29855	0.997728	0.399514	0.383039
GOTERM_MF_DIRECT	GO:0038023~signaling receptor activity	4	1.30293	0.0357343	OS11G0625900, OS12G0555200, OS02G0787600, OS09G0431100	246	64	21713	5.51651	0.999141	0.422062	0.404658
GOTERM_MF_DIRECT	GO:0015145~monosaccharide transmembrane transporter activity	3	0.977199	0.0369849	OS07G0106200, OS10G0561300, OS09G0416200	246	27	21713	9.80714	0.999332	0.422062	0.404658
GOTERM_MF_DIRECT	GO:0004497~monooxygenase activity	10	3.25733	0.0417022	OS04G0180400, OS06G0671300, OS01G0627900, OS06G0600400, OS01G0628700, OS01G0728300, OS01G0273800, OS01G0628900, OS10G0512400, OS02G0570700	246	406	21713	2.174	0.999742	0.449457	0.430923
GOTERM_MF_DIRECT	GO:0008194~UDP-glycosyltransferase activity	6	1.9544	0.0526662	OS09G0517900, OS01G0736100, OS01G0805400, OS01G0734800, OS03G0757000, OS01G0176000	246	179	21713	2.95858	0.999972	0.53775	0.515575
GOTERM_MF_DIRECT	GO:0015180~L-alanine transmembrane transporter activity	2	0.651466	0.0658275	OS01G0945600, OS01G0945700	246	6	21713	29.4214	0.999998	0.637106	0.610833
GOTERM_MF_DIRECT	GO:0016705~oxidoreductase activity, acting on paired donors, with incorporation or reduction of molecular oxygen	9	2.9316	0.068965	OS04G0180400, OS06G0671300, OS01G0627900, OS06G0600400, OS01G0628700, OS01G0728300, OS01G0628900, OS10G0512400, OS02G0570700	246	382	21713	2.07952	0.999999	0.637106	0.610833
GOTERM_MF_DIRECT	GO:0015185~gamma-aminobutyric acid transmembrane transporter activity	2	0.651466	0.0763712	OS01G0945600, OS01G0945700	246	7	21713	25.2184	1	0.673455	0.645683
GOTERM_MF_DIRECT	GO:0035251~UDP-glucosyltransferase activity	5	1.62866	0.0936632	OS01G0736100, OS01G0805400, OS01G0734800, OS03G0757000, OS01G0176000	246	152	21713	2.90343	1	0.790028	0.75745

## Sheet: 14dcc
Category	Term	Count	%	PValue	Genes	List Total	Pop Hits	Pop Total	Fold Enrichment	Bonferroni	Benjamini	FDR
GOTERM_CC_DIRECT	GO:0005886~plasma membrane	57	18.5668	3.63816e-13	OS10G0497700, OS01G0127700, OS01G0364100, OS07G0131375, OS03G0255900, OS06G0228500, OS07G0132500, OS01G0209800, OS11G0670100, OS04G0457800, OS03G0838400, OS10G0136400, OS03G0641200, OS05G0550700, OS07G0540500, OS04G0307500, OS02G0787600, OS06G0557100, OS09G0471400, OS09G0431100, OS04G0288500, OS06G0689600, OS07G0534700, OS07G0232800, OS11G0182900, OS07G0534500, OS04G0109100, OS09G0482640, OS02G05…	203	1939	19751	2.86016	1.38252e-11	1.3825e-11	1.3825e-11
GOTERM_CC_DIRECT	GO:0016020~membrane	115	37.4593	4.90083e-09	OS03G0255900, OS01G0945700, OS03G0362200, OS03G0150600, OS06G0228500, OS07G0132500, OS06G0297400, OS07G0597200, OS04G0587300, OS01G0825800, OS07G0575700, OS06G0600400, OS01G0628900, OS05G0550700, OS05G0120700, OS07G0106200, OS01G0311100, OS04G0307500, OS09G0471400, OS02G0153700, OS09G0431100, OS01G0268100, OS11G0541600, OS07G0534700, OS10G0561300, OS04G0109100, OS09G0572900, OS05G0526700, OS07G05…	203	7195	19751	1.55511	1.86232e-07	9.31158e-08	9.31158e-08

## Sheet: 14dbp
Category	Term	Count	%	PValue	Genes	List Total	Pop Hits	Pop Total	Fold Enrichment	Bonferroni	Benjamini	FDR
GOTERM_BP_DIRECT	GO:0006468~protein phosphorylation	65	21.1726	3.23083e-24	OS04G0339800, OS01G0127700, OS01G0364100, OS07G0131375, OS11G0208800, OS08G0457400, OS07G0132500, OS11G0569300, OS03G0329700, OS11G0670100, OS07G0597200, OS04G0457800, OS01G0116400, OS10G0136400, OS12G0611100, OS06G0602500, OS05G0550700, OS07G0540500, OS04G0307500, OS06G0557100, OS09G0471400, OS02G0153700, OS04G0288500, OS01G0138300, OS04G0369100, OS01G0115600, OS04G0619400, OS06G0689600, OS07G05…	204	1345	18011	4.26677	5.13702e-22	5.13702e-22	4.97548e-22
GOTERM_BP_DIRECT	GO:0007166~cell surface receptor signaling pathway	14	4.56026	3.36676e-07	OS01G0364100, OS12G0266200, OS04G0127500, OS04G0307500, OS02G0633066, OS11G0672300, OS09G0471400, OS11G0670100, OS10G0112700, OS06G0689600, OS11G0664400, OS03G0225700, OS09G0482640, OS11G0666200	204	195	18011	6.33871	5.353e-05	2.67657e-05	2.5924e-05
GOTERM_BP_DIRECT	GO:0006952~defense response	21	6.84039	0.000195566	OS11G0550500, OS11G0677000, OS09G0267800, OS11G0207400, OS11G0492300, OS01G0841700, OS07G0521100, OS02G0282000, OS11G0229300, OS03G0324600, OS04G0457800, OS03G0429000, OS01G0925100, OS04G0178300, OS04G0179700, OS10G0135100, OS04G0180400, OS01G0770700, OS12G0555200, OS04G0634700	204	721	18011	2.57153	0.0306195	0.010365	0.0100391
GOTERM_BP_DIRECT	GO:0042742~defense response to bacterium	7	2.28013	0.000540124	OS07G0131375, OS07G0283125, OS07G0575600, OS07G0132500, OS01G0194300, OS07G0283050, OS07G0522500, OS09G0268000	204	90	18011	6.86694	0.0823166	0.0214699	0.0207948
GOTERM_BP_DIRECT	GO:0051707~response to other organism	15	4.88599	0.00112762	OS11G0550500, OS11G0677000, OS11G0208800, OS09G0267800, OS11G0207400, OS11G0492300, OS07G0521100, OS01G0670300, OS02G0282000, OS11G0229300, OS03G0324600, OS01G0925100, OS10G0135100, OS01G0155200, OS06G0602500	204	480	18011	2.75904	0.164222	0.0332367	0.0321915
GOTERM_BP_DIRECT	GO:0002229~defense response to oomycetes	5	1.62866	0.00125422	OS07G0131375, OS07G0283125, OS07G0575600, OS07G0132500, OS07G0283050, OS09G0268000	204	42	18011	10.5106	0.180897	0.0332367	0.0321915
GOTERM_BP_DIRECT	GO:0006865~amino acid transport	6	1.9544	0.00209956	OS01G0825800, OS04G0565500, OS05G0424000, OS03G0641200, OS06G0228500, OS01G0209800	204	80	18011	6.62169	0.284076	0.04769	0.0461903
GOTERM_BP_DIRECT	GO:0098542~defense response to other organism	15	4.88599	0.00302459	OS11G0550500, OS11G0677000, OS09G0267800, OS11G0492300, OS07G0521100, OS02G0282000, OS11G0229300, OS04G0491100, OS03G0324600, OS01G0925100, OS04G0109100, OS07G0575600, OS09G0314200, OS09G0313500, OS01G0608400	204	534	18011	2.48003	0.38223	0.0601138	0.0582234
GOTERM_BP_DIRECT	GO:0006955~immune response	5	1.62866	0.00845494	OS10G0136500, OS06G0689600, OS07G0534700, OS07G0537000, OS10G0136400	204	71	18011	6.21755	0.740773	0.149371	0.144673
GOTERM_BP_DIRECT	GO:0045089~positive regulation of innate immune response	2	0.651466	0.0224154	OS04G0457800	204	2	18011	88.2892	0.972802	0.308	0.298314
GOTERM_BP_DIRECT	GO:0010262~somatic embryogenesis	2	0.651466	0.0224154	OS04G0457800	204	2	18011	88.2892	0.972802	0.308	0.298314
GOTERM_BP_DIRECT	GO:0030154~cell differentiation	5	1.62866	0.0249032	OS04G0457800, OS07G0124100, OS03G0215400, OS06G0157700	204	98	18011	4.50455	0.981862	0.308	0.298314
GOTERM_BP_DIRECT	GO:0080142~regulation of salicylic acid biosynthetic process	3	0.977199	0.0251824	OS11G0669100, OS12G0547600, OS12G0556500	204	22	18011	12.0394	0.982669	0.308	0.298314
GOTERM_BP_DIRECT	GO:0003333~amino acid transmembrane transport	4	1.30293	0.0399358	OS01G0825800, OS04G0565500, OS05G0424000, OS06G0228500	204	67	18011	5.271	0.998466	0.44449	0.430512
GOTERM_BP_DIRECT	GO:0015749~monosaccharide transmembrane transport	3	0.977199	0.0447285	OS07G0106200, OS10G0561300, OS09G0416200	204	30	18011	8.82892	0.999308	0.44449	0.430512
GOTERM_BP_DIRECT	GO:0006817~phosphate ion transport	3	0.977199	0.0447285	OS10G0444700, OS04G0186800, OS03G0150600	204	30	18011	8.82892	0.999308	0.44449	0.430512
GOTERM_BP_DIRECT	GO:0055085~transmembrane transport	12	3.90879	0.0658697	OS01G0268100, OS01G0142600, OS04G0529800, OS01G0945600, OS10G0444700, OS04G0186800, OS01G0945700, OS03G0150600, OS03G0641200, OS11G0135000, OS03G0197200, OS01G0209800	204	582	18011	1.8204	0.99998	0.616075	0.596702
GOTERM_BP_DIRECT	GO:0016102~diterpenoid biosynthetic process	3	0.977199	0.0713811	OS04G0179700, OS08G0139700, OS02G0570700	204	39	18011	6.79148	0.999992	0.630533	0.610705
GOTERM_BP_DIRECT	GO:0015812~gamma-aminobutyric acid transport	2	0.651466	0.0762904	OS01G0945600, OS01G0945700	204	7	18011	25.2255	0.999997	0.63843	0.618354
GOTERM_BP_DIRECT	GO:0098869~cellular oxidant detoxification	2	0.651466	0.0867054	OS10G0509401, OS02G0129800	204	8	18011	22.0723	0.999999	0.689308	0.667632

## Sheet: GO
Category	Term		Count	%	PValue	Genes	List Total	Pop Hits	Pop Total	Fold Enrichment	Bonferroni	Benjamini	FDR
GOTERM_BP_DIRECT	GO:0006468	protein phosphorylation	65	21.1726	3.23083e-24	OS04G0339800, OS01G0127700, OS01G0364100, OS07G0131375, OS11G0208800, OS08G0457400, OS07G0132500, OS11G0569300, OS03G0329700, OS11G0670100, OS07G0597200, OS04G0457800, OS01G0116400, OS10G0136400, OS12G0611100, OS06G0602500, OS05G0550700, OS07G0540500, OS04G0307500, OS06G0557100, OS09G0471400, OS02G0153700, OS04G0288500, OS01G0138300, OS04G0369100, OS01G0115600, OS04G0619400, OS06G0689600, OS07G05…	204	1345	18011	4.26677	5.13702e-22	5.13702e-22	4.97548e-22
GOTERM_BP_DIRECT	GO:0007166	cell surface receptor signaling pathway	14	4.56026	3.36676e-07	OS01G0364100, OS12G0266200, OS04G0127500, OS04G0307500, OS02G0633066, OS11G0672300, OS09G0471400, OS11G0670100, OS10G0112700, OS06G0689600, OS11G0664400, OS03G0225700, OS09G0482640, OS11G0666200	204	195	18011	6.33871	5.353e-05	2.67657e-05	2.5924e-05
GOTERM_BP_DIRECT	GO:0006952	defense response	21	6.84039	0.000195566	OS11G0550500, OS11G0677000, OS09G0267800, OS11G0207400, OS11G0492300, OS01G0841700, OS07G0521100, OS02G0282000, OS11G0229300, OS03G0324600, OS04G0457800, OS03G0429000, OS01G0925100, OS04G0178300, OS04G0179700, OS10G0135100, OS04G0180400, OS01G0770700, OS12G0555200, OS04G0634700	204	721	18011	2.57153	0.0306195	0.010365	0.0100391
GOTERM_BP_DIRECT	GO:0042742	defense response to bacterium	7	2.28013	0.000540124	OS07G0131375, OS07G0283125, OS07G0575600, OS07G0132500, OS01G0194300, OS07G0283050, OS07G0522500, OS09G0268000	204	90	18011	6.86694	0.0823166	0.0214699	0.0207948
GOTERM_BP_DIRECT	GO:0051707	response to other organism	15	4.88599	0.00112762	OS11G0550500, OS11G0677000, OS11G0208800, OS09G0267800, OS11G0207400, OS11G0492300, OS07G0521100, OS01G0670300, OS02G0282000, OS11G0229300, OS03G0324600, OS01G0925100, OS10G0135100, OS01G0155200, OS06G0602500	204	480	18011	2.75904	0.164222	0.0332367	0.0321915
GOTERM_BP_DIRECT	GO:0002229	defense response to oomycetes	5	1.62866	0.00125422	OS07G0131375, OS07G0283125, OS07G0575600, OS07G0132500, OS07G0283050, OS09G0268000	204	42	18011	10.5106	0.180897	0.0332367	0.0321915
GOTERM_BP_DIRECT	GO:0006865	amino acid transport	6	1.9544	0.00209956	OS01G0825800, OS04G0565500, OS05G0424000, OS03G0641200, OS06G0228500, OS01G0209800	204	80	18011	6.62169	0.284076	0.04769	0.0461903
GOTERM_BP_DIRECT	GO:0098542	defense response to other organism	15	4.88599	0.00302459	OS11G0550500, OS11G0677000, OS09G0267800, OS11G0492300, OS07G0521100, OS02G0282000, OS11G0229300, OS04G0491100, OS03G0324600, OS01G0925100, OS04G0109100, OS07G0575600, OS09G0314200, OS09G0313500, OS01G0608400	204	534	18011	2.48003	0.38223	0.0601138	0.0582234
GOTERM_BP_DIRECT	GO:0006955	immune response	5	1.62866	0.00845494	OS10G0136500, OS06G0689600, OS07G0534700, OS07G0537000, OS10G0136400	204	71	18011	6.21755	0.740773	0.149371	0.144673
GOTERM_BP_DIRECT	GO:0045089	positive regulation of innate immune response	2	0.651466	0.0224154	OS04G0457800	204	2	18011	88.2892	0.972802	0.308	0.298314
GOTERM_BP_DIRECT	GO:0010262	somatic embryogenesis	2	0.651466	0.0224154	OS04G0457800	204	2	18011	88.2892	0.972802	0.308	0.298314
GOTERM_BP_DIRECT	GO:0030154	cell differentiation	5	1.62866	0.0249032	OS04G0457800, OS07G0124100, OS03G0215400, OS06G0157700	204	98	18011	4.50455	0.981862	0.308	0.298314
GOTERM_BP_DIRECT	GO:0080142	regulation of salicylic acid biosynthetic process	3	0.977199	0.0251824	OS11G0669100, OS12G0547600, OS12G0556500	204	22	18011	12.0394	0.982669	0.308	0.298314
GOTERM_BP_DIRECT	GO:0003333	amino acid transmembrane transport	4	1.30293	0.0399358	OS01G0825800, OS04G0565500, OS05G0424000, OS06G0228500	204	67	18011	5.271	0.998466	0.44449	0.430512
GOTERM_BP_DIRECT	GO:0015749	monosaccharide transmembrane transport	3	0.977199	0.0447285	OS07G0106200, OS10G0561300, OS09G0416200	204	30	18011	8.82892	0.999308	0.44449	0.430512
GOTERM_BP_DIRECT	GO:0006817	phosphate ion transport	3	0.977199	0.0447285	OS10G0444700, OS04G0186800, OS03G0150600	204	30	18011	8.82892	0.999308	0.44449	0.430512
GOTERM_BP_DIRECT	GO:0055085	transmembrane transport	12	3.90879	0.0658697	OS01G0268100, OS01G0142600, OS04G0529800, OS01G0945600, OS10G0444700, OS04G0186800, OS01G0945700, OS03G0150600, OS03G0641200, OS11G0135000, OS03G0197200, OS01G0209800	204	582	18011	1.8204	0.99998	0.616075	0.596702
GOTERM_BP_DIRECT	GO:0016102	diterpenoid biosynthetic process	3	0.977199	0.0713811	OS04G0179700, OS08G0139700, OS02G0570700	204	39	18011	6.79148	0.999992	0.630533	0.610705
GOTERM_BP_DIRECT	GO:0015812	gamma-aminobutyric acid transport	2	0.651466	0.0762904	OS01G0945600, OS01G0945700	204	7	18011	25.2255	0.999997	0.63843	0.618354
GOTERM_BP_DIRECT	GO:0098869	cellular oxidant detoxification	2	0.651466	0.0867054	OS10G0509401, OS02G0129800	204	8	18011	22.0723	0.999999	0.689308	0.667632
GOTERM_CC_DIRECT	GO:0005886	plasma membrane	57	18.5668	3.63816e-13	OS10G0497700, OS01G0127700, OS01G0364100, OS07G0131375, OS03G0255900, OS06G0228500, OS07G0132500, OS01G0209800, OS11G0670100, OS04G0457800, OS03G0838400, OS10G0136400, OS03G0641200, OS05G0550700, OS07G0540500, OS04G0307500, OS02G0787600, OS06G0557100, OS09G0471400, OS09G0431100, OS04G0288500, OS06G0689600, OS07G0534700, OS07G0232800, OS11G0182900, OS07G0534500, OS04G0109100, OS09G0482640, OS02G05…	203	1939	19751	2.86016	1.38252e-11	1.3825e-11	1.3825e-11
GOTERM_CC_DIRECT	GO:0016020	membrane	115	37.4593	4.90083e-09	OS03G0255900, OS01G0945700, OS03G0362200, OS03G0150600, OS06G0228500, OS07G0132500, OS06G0297400, OS07G0597200, OS04G0587300, OS01G0825800, OS07G0575700, OS06G0600400, OS01G0628900, OS05G0550700, OS05G0120700, OS07G0106200, OS01G0311100, OS04G0307500, OS09G0471400, OS02G0153700, OS09G0431100, OS01G0268100, OS11G0541600, OS07G0534700, OS10G0561300, OS04G0109100, OS09G0572900, OS05G0526700, OS07G05…	203	7195	19751	1.55511	1.86232e-07	9.31158e-08	9.31158e-08
GOTERM_MF_DIRECT	GO:0004674	protein serine/threonine kinase activity	48	15.6352	1.17287e-15	OS01G0364100, OS01G0127700, OS07G0537000, OS11G0208800, OS03G0364400, OS11G0569300, OS04G0127500, OS01G0670300, OS02G0633066, OS03G0329700, OS01G0742400, OS11G0670100, OS01G0116900, OS12G0210400, OS09G0268000, OS10G0112700, OS04G0457800, OS11G0565920, OS10G0136500, OS10G0136400, OS09G0353200, OS07G0575600, OS12G0611100, OS06G0602500, OS02G0212900, OS05G0550700, OS07G0569800, OS12G0266200, OS09G05…	246	1083	21713	3.91199	2.36922e-13	2.27537e-13	2.18154e-13
GOTERM_MF_DIRECT	GO:0004672	protein kinase activity	41	13.355	8.20527e-13	OS04G0339800, OS03G0364400, OS08G0457400, OS07G0132500, OS11G0569300, OS02G0633066, OS03G0329700, OS01G0742400, OS11G0670100, OS07G0597200, OS01G0116900, OS12G0210400, OS10G0112700, OS04G0457800, OS11G0625900, OS01G0116400, OS09G0353200, OS02G0154000, OS07G0283125, OS07G0575700, OS06G0602500, OS05G0550700, OS07G0569800, OS02G0227700, OS09G0569800, OS06G0557100, OS02G0153700, OS01G0115900, OS04G02…	246	961	21713	3.7657	1.5919e-10	7.95911e-11	7.6309e-11
GOTERM_MF_DIRECT	GO:0005524	ATP binding	75	24.43	4.05156e-12	OS04G0339800, OS01G0127700, OS01G0364100, OS04G0629300, OS07G0131375, OS11G0208800, OS08G0457400, OS07G0132500, OS11G0569300, OS03G0329700, OS11G0670100, OS07G0597200, OS04G0457800, OS01G0116400, OS10G0136400, OS07G0575700, OS12G0611100, OS06G0602500, OS05G0550700, OS05G0120700, OS04G0669900, OS07G0540500, OS04G0307500, OS06G0557100, OS09G0471400, OS02G0153700, OS04G0288500, OS01G0138300, OS04G03…	246	2899	21713	2.28348	7.85998e-10	2.62001e-10	2.51197e-10
GOTERM_MF_DIRECT	GO:0030247	polysaccharide binding	14	4.56026	9.5323e-08	OS05G0550700, OS01G0364100, OS12G0266200, OS04G0127500, OS01G0136700, OS04G0307500, OS02G0633066, OS09G0471400, OS01G0115900, OS01G0116900, OS01G0138300, OS01G0115600, OS01G0116400, OS09G0482640	246	174	21713	7.10172	1.84925e-05	4.62316e-06	4.43252e-06
GOTERM_MF_DIRECT	GO:0030246	carbohydrate binding	13	4.23453	1.9468e-05	OS07G0569800, OS06G0676700, OS07G0131375, OS11G0208800, OS07G0132500, OS01G0268600, OS09G0268000, OS04G0288500, OS04G0369100, OS07G0283125, OS04G0109100, OS07G0575600, OS07G0575700, OS07G0283050	246	240	21713	4.78098	0.0037697	0.000755358	0.000724209
GOTERM_MF_DIRECT	GO:0005313	L-glutamate transmembrane transporter activity	4	1.30293	0.000160606	OS01G0945600, OS01G0945700, OS03G0641200, OS01G0209800	246	10	21713	35.3057	0.0306796	0.00519293	0.00497879
GOTERM_MF_DIRECT	GO:0015189	L-lysine transmembrane transporter activity	4	1.30293	0.000218994	OS01G0945600, OS01G0945700, OS03G0641200, OS01G0209800	246	11	21713	32.0961	0.0415995	0.00606926	0.00581898
GOTERM_MF_DIRECT	GO:0015293	symporter activity	7	2.28013	0.000516446	OS04G0529800, OS10G0444700, OS04G0186800, OS07G0106200, OS10G0561300, OS03G0150600, OS09G0416200	246	89	21713	6.94213	0.0953585	0.0125238	0.0120074
GOTERM_MF_DIRECT	GO:0043565	sequence-specific DNA binding	14	4.56026	0.00072093	OS09G0456800, OS12G0116700, OS01G0584900, OS12G0547600, OS01G0289600, OS01G0246700, OS03G0133000, OS10G0561800, OS09G0334500, OS11G0669100, OS05G0343400, OS12G0556500, OS06G0158100, OS08G0386200	246	404	21713	3.05866	0.130564	0.0151257	0.0145019
GOTERM_MF_DIRECT	GO:0004675	transmembrane receptor protein serine/threonine kinase activity	5	1.62866	0.000779675	OS07G0131375, OS07G0283125, OS07G0575600, OS07G0132500, OS07G0283050, OS09G0268000	246	37	21713	11.9276	0.140424	0.0151257	0.0145019
GOTERM_MF_DIRECT	GO:0005509	calcium ion binding	13	4.23453	0.00134879	OS03G0743500, OS01G0364100, OS05G0312600, OS08G0453700, OS12G0266200, OS04G0127500, OS04G0307500, OS02G0633066, OS09G0471400, OS09G0482640, OS11G0141400, OS05G0507300, OS04G0611400	246	380	21713	3.01957	0.230367	0.0237877	0.0228068
GOTERM_MF_DIRECT	GO:0043531	ADP binding	15	4.88599	0.00250608	OS11G0550500, OS11G0677000, OS09G0267800, OS11G0207400, OS11G0492300, OS07G0117300, OS07G0521100, OS02G0282000, OS11G0229300, OS03G0324600, OS01G0925100, OS10G0135100, OS09G0314200, OS09G0313500, OS01G0608400	246	521	21713	2.5412	0.385404	0.0405149	0.0388442
GOTERM_MF_DIRECT	GO:0015179	L-amino acid transmembrane transporter activity	3	0.977199	0.0191092	OS01G0825800, OS04G0565500, OS06G0228500	246	19	21713	13.9365	0.976318	0.285168	0.273408
GOTERM_MF_DIRECT	GO:0003700	DNA-binding transcription factor activity	20	6.51466	0.0220565	OS09G0456800, OS12G0116700, OS01G0584900, OS12G0547600, OS05G0488600, OS01G0289600, OS05G0579600, OS05G0530400, OS12G0601800, OS01G0246700, OS09G0334500, OS11G0669100, OS12G0105600, OS03G0215400, OS05G0343400, OS12G0556500, OS06G0158100, OS11G0106100, OS05G0549800, OS08G0386200	246	1018	21713	1.73407	0.986791	0.30564	0.293036
GOTERM_MF_DIRECT	GO:0022857	transmembrane transporter activity	10	3.25733	0.0308902	OS01G0268100, OS01G0142600, OS01G0945600, OS04G0186800, OS01G0945700, OS03G0641200, OS11G0135000, OS06G0494400, OS03G0197200, OS01G0209800	246	384	21713	2.29855	0.997728	0.399514	0.383039
GOTERM_MF_DIRECT	GO:0038023	signaling receptor activity	4	1.30293	0.0357343	OS11G0625900, OS12G0555200, OS02G0787600, OS09G0431100	246	64	21713	5.51651	0.999141	0.422062	0.404658
GOTERM_MF_DIRECT	GO:0015145	monosaccharide transmembrane transporter activity	3	0.977199	0.0369849	OS07G0106200, OS10G0561300, OS09G0416200	246	27	21713	9.80714	0.999332	0.422062	0.404658
GOTERM_MF_DIRECT	GO:0004497	monooxygenase activity	10	3.25733	0.0417022	OS04G0180400, OS06G0671300, OS01G0627900, OS06G0600400, OS01G0628700, OS01G0728300, OS01G0273800, OS01G0628900, OS10G0512400, OS02G0570700	246	406	21713	2.174	0.999742	0.449457	0.430923
GOTERM_MF_DIRECT	GO:0008194	UDP-glycosyltransferase activity	6	1.9544	0.0526662	OS09G0517900, OS01G0736100, OS01G0805400, OS01G0734800, OS03G0757000, OS01G0176000	246	179	21713	2.95858	0.999972	0.53775	0.515575
GOTERM_MF_DIRECT	GO:0015180	L-alanine transmembrane transporter activity	2	0.651466	0.0658275	OS01G0945600, OS01G0945700	246	6	21713	29.4214	0.999998	0.637106	0.610833
GOTERM_MF_DIRECT	GO:0016705	oxidoreductase activity, acting on paired donors, with incorporation or reduction of molecular oxygen	9	2.9316	0.068965	OS04G0180400, OS06G0671300, OS01G0627900, OS06G0600400, OS01G0628700, OS01G0728300, OS01G0628900, OS10G0512400, OS02G0570700	246	382	21713	2.07952	0.999999	0.637106	0.610833
GOTERM_MF_DIRECT	GO:0015185	gamma-aminobutyric acid transmembrane transporter activity	2	0.651466	0.0763712	OS01G0945600, OS01G0945700	246	7	21713	25.2184	1	0.673455	0.645683
GOTERM_MF_DIRECT	GO:0035251	UDP-glucosyltransferase activity	5	1.62866	0.0936632	OS01G0736100, OS01G0805400, OS01G0734800, OS03G0757000, OS01G0176000	246	152	21713	2.90343	1	0.790028	0.75745
