# Supplementary material for: Transcriptome Analysis Reveals Differences in Molecular Mechanisms Between Salt-Tolerant and Salt-Sensitive Rice (Oryza sativa L.) Varieties Under Salt Stress
Source: Curr Issues Mol Biol. 2025 Oct 10;47(10):832. doi: 10.3390/cimb47100832 (PMC12564911; doi:10.3390/cimb47100832)
Supplement: Supplementary file 1 [file cimb-47-00832-s001.zip › Supplementary S3/N14 up GO and KEGG.xlsx]

## Sheet: 14uTF
Category	Term	Count	%	PValue	Genes	List Total	Pop Hits	Pop Total	Fold Enrichment	Bonferroni	Benjamini	FDR
PLANTREGMAP	4336841:myb-related protein Zm1(LOC4336841)	17	12.5	9.25397e-05	OS03G0277300, OS07G0187900, OS01G0130400, OS03G0389700, OS05G0556400, OS10G0523900, OS03G0847900, OS01G0200300, OS10G0521500, OS04G0107500, OS02G0120800, OS03G0246500, OS08G0140500, OS01G0323000, OS03G0700400, OS03G0859900, OS02G0626100	119	1077	23603	3.13079	0.0178842	0.0180452	0.0180452
PLANTREGMAP	4330027:transcription factor MYB30-like(LOC4330027)	15	11.0294	0.00302354	OS03G0277300, OS07G0187900, OS01G0130400, OS01G0124200, OS03G0389700, OS05G0556400, OS10G0523900, OS03G0847900, OS10G0521500, OS03G0694000, OS07G0663000, OS08G0140500, OS03G0700400, OS03G0859900, OS02G0626100	119	1216	23603	2.44668	0.44594	0.19653	0.19653
PLANTREGMAP	4336407:transcription factor MYB4-like(LOC4336407)	15	11.0294	0.00302354	OS03G0277300, OS07G0187900, OS01G0130400, OS01G0124200, OS03G0389700, OS05G0556400, OS10G0523900, OS03G0847900, OS10G0521500, OS03G0694000, OS07G0663000, OS08G0140500, OS03G0700400, OS03G0859900, OS02G0626100	119	1216	23603	2.44668	0.44594	0.19653	0.19653
PLANTREGMAP	4337756:transcription factor MYB61(LOC4337756)	12	8.82353	0.0136374	OS03G0277300, OS11G0115350, OS12G0115000, OS01G0130400, OS03G0817800, OS03G0782200, OS02G0120800, OS03G0246500, OS08G0140500, OS03G0700400, OS02G0626100, OS10G0521500	119	1024	23603	2.32435	0.931271	0.664821	0.664821
PLANTREGMAP	4348646:heat stress transcription factor A-2c-like(LOC4348646)	8	5.88235	0.0225376	OS03G0607200, OS06G0110200, OS12G0503000, OS06G0300500, OS02G0743700, OS04G0625200, OS12G0111700, OS03G0850400	119	560	23603	2.83349	0.988264	0.675471	0.675471
PLANTREGMAP	4332717:NAC domain-containing protein 58-like(LOC4332717)	5	3.67647	0.0229695	OS03G0694000, OS06G0300500, OS04G0415800, OS07G0209100, OS03G0184300	119	215	23603	4.61266	0.989233	0.675471	0.675471
PLANTREGMAP	4330121:transcription factor MYB17(LOC4330121)	8	5.88235	0.0259812	OS03G0277300, OS01G0130400, OS03G0246500, OS01G0104900, OS09G0500900, OS03G0700400, OS02G0626100, OS10G0521500	119	577	23603	2.75001	0.994103	0.675471	0.675471
PLANTREGMAP	9272333:transcription factor MYB83(LOC9272333)	5	3.67647	0.0277116	OS01G0130400, OS08G0102700, OS03G0341300, OS01G0104900, OS02G0626100	119	228	23603	4.34966	0.995831	0.675471	0.675471
PLANTREGMAP	4323911:transcription factor Y1(LOC4323911)	4	2.94118	0.0402069	OS01G0130400, OS08G0102700, OS06G0254700, OS02G0626100	119	151	23603	5.25416	0.999665	0.871149	0.871149
PLANTREGMAP	4347439:ETHYLENE INSENSITIVE 3-like 3 protein(LOC4347439)	4	2.94118	0.0537736	OS04G0613700, OS07G0677400, OS05G0159300, OS03G0125100	119	170	23603	4.66693	0.999979	0.901669	0.901669
PLANTREGMAP	4337215:ethylene-responsive transcription factor ERF008(LOC4337215)	6	4.41176	0.0580034	OS11G0454200, OS04G0415800, OS04G0223300, OS12G0111700, OS01G0200300, OS03G0727800	119	416	23603	2.86074	0.999991	0.901669	0.901669
PLANTREGMAP	107277956:zinc finger protein ZAT5(LOC107277956)	5	3.67647	0.0614844	OS03G0817800, OS01G0843800, OS01G0104900, OS01G0323000, OS03G0859900	119	296	23603	3.35041	0.999996	0.901669	0.901669
PLANTREGMAP	4349379:ethylene-responsive transcription factor ERF038(LOC4349379)	6	4.41176	0.0675064	OS11G0454200, OS05G0514600, OS07G0663000, OS04G0415800, OS01G0200300, OS03G0727800	119	435	23603	2.73579	0.999999	0.901669	0.901669
PLANTREGMAP	4330152:trihelix transcription factor GTL1(LOC4330152)	11	8.08824	0.0689769	OS11G0635300, OS04G0512300, OS01G0508000, OS03G0286900, OS06G0531600, OS11G0454000, OS08G0140500, OS02G0779300, OS08G0403300, OS01G0649900, OS03G0700400	119	1172	23603	1.8616	0.999999	0.901669	0.901669
PLANTREGMAP	9272734:myb-related protein 306(LOC9272734)	9	6.61765	0.0693592	OS03G0277300, OS11G0115350, OS12G0115000, OS03G0817800, OS03G0389700, OS08G0140500, OS03G0817200, OS11G0116200, OS03G0850400	119	867	23603	2.05894	0.999999	0.901669	0.901669
PLANTREGMAP	4344063:heat stress transcription factor B-4b-like(LOC4344063)	7	5.14706	0.0758916	OS03G0607200, OS12G0503000, OS06G0300500, OS02G0743700, OS12G0111700, OS11G0116200, OS03G0850400	119	590	23603	2.35324	1	0.924929	0.924929
PLANTREGMAP	4343302:myb-related protein Hv33(LOC4343302)	7	5.14706	0.089464	OS03G0277300, OS01G0130400, OS03G0246500, OS03G0847900, OS01G0104900, OS03G0817200, OS03G0700400	119	617	23603	2.25026	1	1	1

## Sheet: 14ukegg
Category	Term	列1	Count	%	PValue	Genes	List Total	Pop Hits	Pop Total	Fold Enrichment	Bonferroni	Benjamini	FDR
KEGG_PATHWAY	osa01250	Biosynthesis of nucleotide sugars	4	2.94118	0.0121304	OS04G0608100, OS04G0613700, OS02G0158300, OS06G0561000	31	89	5500	7.9739	0.450102	0.594389	0.594389
KEGG_PATHWAY	osa01110	Biosynthesis of secondary metabolites	14	10.2941	0.0368887	OS07G0677400, OS01G0508000, OS06G0246500, OS03G0389700, OS06G0668200, OS05G0514600, OS04G0107500, OS03G0125100, OS08G0140500, OS08G0441500, OS05G0501300, OS03G0850400, OS02G0626100, OS01G0848200	31	1474	5500	1.68512	0.841457	0.609458	0.609458
KEGG_PATHWAY	osa01100	Metabolic pathways	20	14.7059	0.0373137	OS04G0608100, OS04G0613700, OS07G0677400, OS01G0508000, OS06G0246500, OS03G0389700, OS06G0668200, OS07G0209100, OS04G0107500, OS02G0158300, OS06G0561000, OS03G0125100, OS08G0140500, OS08G0441500, OS04G0223300, OS05G0501300, OS04G0223500, OS03G0850400, OS02G0626100, OS01G0848200	31	2502	5500	1.41822	0.844849	0.609458	0.609458

## Sheet: 14umf
Category	Term	Count	%	PValue	Genes	List Total	Pop Hits	Pop Total	Fold Enrichment	Bonferroni	Benjamini	FDR
GOTERM_MF_DIRECT	GO:0008289~lipid binding	6	4.41176	0.000399905	OS11G0115350, OS12G0115000, OS11G0115400, OS05G0550300, OS01G0200300, OS11G0116200	103	132	21713	9.58208	0.0544588	0.0559866	0.0559866
GOTERM_MF_DIRECT	GO:0004867~serine-type endopeptidase inhibitor activity	3	2.20588	0.035449	OS01G0124000, OS01G0124200, OS03G0823400	103	63	21713	10.0384	0.99361	1	1
GOTERM_MF_DIRECT	GO:0016491~oxidoreductase activity	7	5.14706	0.048231	OS03G0694000, OS08G0560000, OS05G0514600, OS01G0842500, OS01G0843800, OS03G0125100, OS08G0441500	103	559	21713	2.63979	0.999013	1	1
GOTERM_MF_DIRECT	GO:0005504~fatty acid binding	2	1.47059	0.0682154	OS04G0415800, OS05G0160300	103	15	21713	28.1074	0.999949	1	1
GOTERM_MF_DIRECT	GO:0005200~structural constituent of cytoskeleton	2	1.47059	0.0682154	OS04G0512300, OS01G0282800	103	15	21713	28.1074	0.999949	1	1

## Sheet: 14ucc
Category	Term	Count	%	PValue	Genes	List Total	Pop Hits	Pop Total	Fold Enrichment	Bonferroni	Benjamini	FDR
GOTERM_CC_DIRECT	GO:0005576~extracellular region	8	5.88235	0.0201399	OS12G0630200, OS01G0124000, OS07G0677400, OS03G0661600, OS01G0124200, OS10G0524600, OS02G0106100, OS03G0823400	82	671	19751	2.87172	0.499299	0.684756	0.684756
GOTERM_CC_DIRECT	GO:0048046~apoplast	4	2.94118	0.0652283	OS03G0694000, OS11G0180000, OS01G0842500, OS01G0843800	82	225	19751	4.28206	0.899077	0.857353	0.857353
GOTERM_CC_DIRECT	GO:0005829~cytosol	8	5.88235	0.0993783	OS11G0454300, OS11G0454200, OS04G0608100, OS03G0109300, OS04G0107500, OS11G0454000, OS06G0668200, OS03G0850400	82	962	19751	2.00304	0.971526	0.857353	0.857353

## Sheet: 14ubp
Category	Term	Count	%	PValue	Genes	List Total	Pop Hits	Pop Total	Fold Enrichment	Bonferroni	Benjamini	FDR
GOTERM_BP_DIRECT	GO:0006869~lipid transport	5	3.67647	0.000557378	OS11G0115350, OS12G0115000, OS11G0115400, OS05G0550300, OS11G0116200	82	84	18011	13.0742	0.0641935	0.066328	0.066328
GOTERM_BP_DIRECT	GO:0009631~cold acclimation	3	2.20588	0.00291685	OS11G0454300, OS11G0454200, OS11G0454000	82	18	18011	36.6077	0.293627	0.173552	0.173552
GOTERM_BP_DIRECT	GO:0009415~response to water	2	1.47059	0.0178695	OS11G0454200, OS11G0454000	82	4	18011	109.823	0.883014	0.708823	0.708823
GOTERM_BP_DIRECT	GO:0003333~amino acid transmembrane transport	3	2.20588	0.0365858	OS02G0722400, OS03G0817200, OS11G0195600	82	67	18011	9.83491	0.988149	1	1
GOTERM_BP_DIRECT	GO:0006865~amino acid transport	3	2.20588	0.0503813	OS02G0722400, OS03G0817200, OS11G0195600	82	80	18011	8.23674	0.99787	1	1
GOTERM_BP_DIRECT	GO:0009414~response to water deprivation	3	2.20588	0.0515097	OS11G0454300, OS11G0454200, OS11G0454000	82	81	18011	8.13505	0.998151	1	1
GOTERM_BP_DIRECT	GO:0009737~response to abscisic acid	3	2.20588	0.0596566	OS11G0454300, OS11G0454200, OS11G0454000	82	88	18011	7.48794	0.999338	1	1
GOTERM_BP_DIRECT	GO:0009627~systemic acquired resistance	2	1.47059	0.0821152	OS04G0415800, OS05G0160300	82	19	18011	23.1207	0.999963	1	1
GOTERM_BP_DIRECT	GO:0051259~protein complex oligomerization	2	1.47059	0.0903615	OS01G0136000, OS04G0445100	82	21	18011	20.9187	0.999987	1	1

## Sheet: GO
Category	Term	Count	%	PValue	Genes	List Total	Pop Hits	Pop Total	Fold Enrichment	Bonferroni	Benjamini	FDR
GOTERM_BP_DIRECT	GO:0006869~lipid transport	5	3.67647	0.000557378	OS11G0115350, OS12G0115000, OS11G0115400, OS05G0550300, OS11G0116200	82	84	18011	13.0742	0.0641935	0.066328	0.066328
GOTERM_BP_DIRECT	GO:0009631~cold acclimation	3	2.20588	0.00291685	OS11G0454300, OS11G0454200, OS11G0454000	82	18	18011	36.6077	0.293627	0.173552	0.173552
GOTERM_BP_DIRECT	GO:0009415~response to water	2	1.47059	0.0178695	OS11G0454200, OS11G0454000	82	4	18011	109.823	0.883014	0.708823	0.708823
GOTERM_BP_DIRECT	GO:0003333~amino acid transmembrane transport	3	2.20588	0.0365858	OS02G0722400, OS03G0817200, OS11G0195600	82	67	18011	9.83491	0.988149	1	1
GOTERM_BP_DIRECT	GO:0006865~amino acid transport	3	2.20588	0.0503813	OS02G0722400, OS03G0817200, OS11G0195600	82	80	18011	8.23674	0.99787	1	1
GOTERM_BP_DIRECT	GO:0009414~response to water deprivation	3	2.20588	0.0515097	OS11G0454300, OS11G0454200, OS11G0454000	82	81	18011	8.13505	0.998151	1	1
GOTERM_BP_DIRECT	GO:0009737~response to abscisic acid	3	2.20588	0.0596566	OS11G0454300, OS11G0454200, OS11G0454000	82	88	18011	7.48794	0.999338	1	1
GOTERM_BP_DIRECT	GO:0009627~systemic acquired resistance	2	1.47059	0.0821152	OS04G0415800, OS05G0160300	82	19	18011	23.1207	0.999963	1	1
GOTERM_BP_DIRECT	GO:0051259~protein complex oligomerization	2	1.47059	0.0903615	OS01G0136000, OS04G0445100	82	21	18011	20.9187	0.999987	1	1
GOTERM_CC_DIRECT	GO:0005576~extracellular region	8	5.88235	0.0201399	OS12G0630200, OS01G0124000, OS07G0677400, OS03G0661600, OS01G0124200, OS10G0524600, OS02G0106100, OS03G0823400	82	671	19751	2.87172	0.499299	0.684756	0.684756
GOTERM_CC_DIRECT	GO:0048046~apoplast	4	2.94118	0.0652283	OS03G0694000, OS11G0180000, OS01G0842500, OS01G0843800	82	225	19751	4.28206	0.899077	0.857353	0.857353
GOTERM_CC_DIRECT	GO:0005829~cytosol	8	5.88235	0.0993783	OS11G0454300, OS11G0454200, OS04G0608100, OS03G0109300, OS04G0107500, OS11G0454000, OS06G0668200, OS03G0850400	82	962	19751	2.00304	0.971526	0.857353	0.857353
GOTERM_MF_DIRECT	GO:0008289~lipid binding	6	4.41176	0.000399905	OS11G0115350, OS12G0115000, OS11G0115400, OS05G0550300, OS01G0200300, OS11G0116200	103	132	21713	9.58208	0.0544588	0.0559866	0.0559866
GOTERM_MF_DIRECT	GO:0004867~serine-type endopeptidase inhibitor activity	3	2.20588	0.035449	OS01G0124000, OS01G0124200, OS03G0823400	103	63	21713	10.0384	0.99361	1	1
GOTERM_MF_DIRECT	GO:0016491~oxidoreductase activity	7	5.14706	0.048231	OS03G0694000, OS08G0560000, OS05G0514600, OS01G0842500, OS01G0843800, OS03G0125100, OS08G0441500	103	559	21713	2.63979	0.999013	1	1
GOTERM_MF_DIRECT	GO:0005504~fatty acid binding	2	1.47059	0.0682154	OS04G0415800, OS05G0160300	103	15	21713	28.1074	0.999949	1	1
GOTERM_MF_DIRECT	GO:0005200~structural constituent of cytoskeleton	2	1.47059	0.0682154	OS04G0512300, OS01G0282800	103	15	21713	28.1074	0.999949	1	1
