# Supplementary material for: Transcriptome Analysis Reveals Differences in Molecular Mechanisms Between Salt-Tolerant and Salt-Sensitive Rice (Oryza sativa L.) Varieties Under Salt Stress
Source: Curr Issues Mol Biol. 2025 Oct 10;47(10):832. doi: 10.3390/cimb47100832 (PMC12564911; doi:10.3390/cimb47100832)
Supplement: Supplementary file 1 [file cimb-47-00832-s001.zip › Supplementary S3/N6 down GO and KEGG.xlsx]

## Sheet: 6dbp
Category	Term	Count	%	PValue	Genes	List Total	Pop Hits	Pop Total	Fold Enrichment	Bonferroni	Benjamini	FDR
GOTERM_BP_DIRECT	GO:0019253~reductive pentose-phosphate cycle	4	2.38095	7.47626e-05	OS12G0274700, OS12G0291400, OS12G0292400	110	14	18011	46.7818	0.0107085	0.0107658	0.0105415
GOTERM_BP_DIRECT	GO:0009853~photorespiration	4	2.38095	0.000194684	OS12G0274700, OS12G0291400, OS12G0292400	110	19	18011	34.4708	0.0276479	0.0140173	0.0137252
GOTERM_BP_DIRECT	GO:0015979~photosynthesis	6	3.57143	0.000461797	OS07G0435300, OS01G0869800, OS01G0938100, OS01G0805300, OS02G0578400, OS10G0496900	110	106	18011	9.2681	0.0643502	0.0221662	0.0217044
GOTERM_BP_DIRECT	GO:0009834~plant-type secondary cell wall biogenesis	4	2.38095	0.00548094	OS09G0482780, OS06G0687600, OS09G0422500, OS05G0563600	110	59	18011	11.1008	0.546802	0.197314	0.193203
GOTERM_BP_DIRECT	GO:0006094~gluconeogenesis	3	1.78571	0.0091827	OS06G0664200, OS05G0496200, OS09G0535000	110	24	18011	20.467	0.735104	0.264462	0.258952
GOTERM_BP_DIRECT	GO:0045454~cell redox homeostasis	3	1.78571	0.0115412	OS06G0196300, OS02G0192700, OS02G0537700	110	27	18011	18.1929	0.812055	0.27699	0.271219
GOTERM_BP_DIRECT	GO:0034599~cellular response to oxidative stress	3	1.78571	0.0199978	OS04G0602100, OS06G0196300, OS02G0192700	110	36	18011	13.6447	0.945462	0.411383	0.402812
GOTERM_BP_DIRECT	GO:0009228~thiamine biosynthetic process	2	1.19048	0.0474107	OS07G0529600, OS03G0679700	110	8	18011	40.9341	0.999083	0.696151	0.681648
GOTERM_BP_DIRECT	GO:0009644~response to high light intensity	2	1.19048	0.0531782	OS01G0869800, OS02G0764500	110	9	18011	36.3859	0.999618	0.696151	0.681648
GOTERM_BP_DIRECT	GO:0005996~monosaccharide metabolic process	2	1.19048	0.0531782	OS12G0420200, OS07G0212200	110	9	18011	36.3859	0.999618	0.696151	0.681648
GOTERM_BP_DIRECT	GO:0010206~photosystem II repair	2	1.19048	0.0531782	OS06G0705100, OS03G0244000	110	9	18011	36.3859	0.999618	0.696151	0.681648
GOTERM_BP_DIRECT	GO:0009409~response to cold	3	1.78571	0.088253	OS02G0661100, OS07G0529600, OS02G0764500	110	82	18011	5.99035	0.999998	0.888895	0.870377
GOTERM_BP_DIRECT	GO:0042744~hydrogen peroxide catabolic process	4	2.38095	0.0923836	OS04G0602100, OS07G0115300, OS02G0192700, OS02G0537700	110	177	18011	3.70026	0.999999	0.888895	0.870377
GOTERM_BP_DIRECT	GO:0033499~galactose catabolic process via UDP-galactose	2	1.19048	0.0925933	OS12G0420200, OS07G0212200	110	16	18011	20.467	0.999999	0.888895	0.870377
GOTERM_BP_DIRECT	GO:0009773~photosynthetic electron transport in photosystem I	2	1.19048	0.0925933	OS02G0750100, OS07G0489800	110	16	18011	20.467	0.999999	0.888895	0.870377

## Sheet: 6dcc
Category	Term	Count	%	PValue	Genes	List Total	Pop Hits	Pop Total	Fold Enrichment	Bonferroni	Benjamini	FDR
GOTERM_CC_DIRECT	GO:0009535~chloroplast thylakoid membrane	11	6.54762	7.28264e-07	OS07G0576000, OS07G0435300, OS01G0869800, OS01G0938100, OS02G0578400, OS02G0731600, OS04G0602100, OS02G0764500, OS02G0750100, OS07G0489800, OS06G0196300	117	221	19751	8.40241	3.42278e-05	3.42284e-05	3.13154e-05
GOTERM_CC_DIRECT	GO:0009507~chloroplast	18	10.7143	1.38188e-05	OS12G0274700, OS02G0578400, OS10G0496900, OS05G0589200, OS03G0244000, OS04G0459500, OS02G0137600, OS07G0576000, OS12G0534200, OS01G0869800, OS12G0291400, OS12G0292400, OS08G0104600, OS03G0856100, OS03G0129300, OS02G0537700, OS09G0535000	117	875	19751	3.4727	0.000649279	0.000324743	0.000297105
GOTERM_CC_DIRECT	GO:0009523~photosystem II	5	2.97619	0.000350961	OS01G0869800, OS01G0938100, OS01G0805300, OS02G0578400, OS02G0764500	117	57	19751	14.8081	0.0163627	0.00549839	0.00503044
GOTERM_CC_DIRECT	GO:0005829~cytosol	14	8.33333	0.00425408	OS01G0138800, OS05G0496200, OS11G0696200, OS02G0130100, OS06G0664200, OS07G0529600, OS02G0563000, OS11G0499600, OS12G0420200, OS01G0662700, OS07G0212200, OS09G0462700, OS02G0704900, OS09G0535000	117	962	19751	2.45672	0.181571	0.0499854	0.0457313
GOTERM_CC_DIRECT	GO:0009570~chloroplast stroma	5	2.97619	0.0118721	OS07G0529600, OS07G0571600, OS08G0104600, OS02G0192700, OS02G0774100	117	150	19751	5.62707	0.42955	0.0980674	0.0897212
GOTERM_CC_DIRECT	GO:0009654~photosystem II oxygen evolving complex	3	1.78571	0.0125192	OS01G0938100, OS01G0805300, OS02G0578400	117	29	19751	17.4633	0.446846	0.0980674	0.0897212
GOTERM_CC_DIRECT	GO:0005960~glycine cleavage complex	2	1.19048	0.0404006	OS04G0623800, OS10G0516100	117	7	19751	48.232	0.856044	0.271261	0.248175

## Sheet: 6dmf
Category	Term	Count	%	PValue	Genes	List Total	Pop Hits	Pop Total	Fold Enrichment	Bonferroni	Benjamini	FDR
GOTERM_MF_DIRECT	GO:0016984~ribulose-bisphosphate carboxylase activity	4	2.38095	3.90726e-05	OS12G0274700, OS12G0291400, OS12G0292400	138	11	21713	57.2148	0.00743523	0.00746287	0.00746287
GOTERM_MF_DIRECT	GO:0008379~thioredoxin peroxidase activity	3	1.78571	0.000583069	OS06G0196300, OS02G0192700, OS02G0537700	138	6	21713	78.6703	0.105418	0.0556831	0.0556831
GOTERM_MF_DIRECT	GO:0000977~RNA polymerase II transcription regulatory region sequence-specific DNA binding	4	2.38095	0.00507385	OS07G0605200, OS01G0108600, OS08G0494100, OS03G0752800	138	55	21713	11.443	0.621513	0.323035	0.323035
GOTERM_MF_DIRECT	GO:0050661~NADP binding	4	2.38095	0.0077334	OS01G0224700, OS06G0203200, OS03G0129300, OS04G0459500	138	64	21713	9.83379	0.773004	0.36927	0.36927
GOTERM_MF_DIRECT	GO:0000981~DNA-binding transcription factor activity, RNA polymerase II-specific	6	3.57143	0.0403182	OS01G0801901, OS04G0548700, OS07G0605200, OS01G0108600, OS08G0494100, OS03G0752800	138	297	21713	3.1786	0.999614	1	1
GOTERM_MF_DIRECT	GO:0004365~glyceraldehyde-3-phosphate dehydrogenase (NAD+) (phosphorylating) activity	2	1.19048	0.0433457	OS03G0129300, OS04G0459500	138	7	21713	44.9545	0.999789	1	1
GOTERM_MF_DIRECT	GO:0003978~UDP-glucose 4-epimerase activity	2	1.19048	0.0553839	OS12G0420200, OS07G0212200	138	9	21713	34.9646	0.999981	1	1
GOTERM_MF_DIRECT	GO:0004185~serine-type carboxypeptidase activity	3	1.78571	0.0568047	OS09G0462875, OS02G0794500, OS02G0687900	138	61	21713	7.73806	0.999986	1	1
GOTERM_MF_DIRECT	GO:0045703~ketoreductase activity	2	1.19048	0.0613465	OS04G0116600, OS04G0483500	138	10	21713	31.4681	0.999994	1	1
GOTERM_MF_DIRECT	GO:0016491~oxidoreductase activity	8	4.7619	0.0642515	OS03G0563100, OS11G0499600, OS10G0576900, OS04G0116600, OS03G0273200, OS02G0280700, OS04G0483500, OS08G0440900	138	559	21713	2.25174	0.999997	1	1
GOTERM_MF_DIRECT	GO:0035251~UDP-glucosyltransferase activity	4	2.38095	0.0716984	OS05G0527900, OS06G0288300, OS07G0510500, OS05G0500000	138	152	21713	4.14054	0.999999	1	1
GOTERM_MF_DIRECT	GO:0016829~lyase activity	3	1.78571	0.0814276	OS03G0679700, OS11G0696200, OS02G0130100	138	75	21713	6.29362	1	1	1

## Sheet: 6dkegg
Category	Term	列1	Count	%	PValue	Genes	List Total	Pop Hits	Pop Total	Fold Enrichment	Bonferroni	Benjamini	FDR
KEGG_PATHWAY	osa01100	Metabolic pathways	51	30.3571	1.85782e-13	OS03G0794500, OS06G0203200, OS03G0679700, OS04G0459500, OS03G0563100, OS08G0495800, OS04G0623800, OS10G0516100, OS12G0292400, OS01G0662700, OS05G0132100, OS02G0750100, OS09G0535000, OS02G0661100, OS07G0435300, OS02G0575200, OS03G0283200, OS02G0764500, OS11G0696200, OS06G0664200, OS07G0529600, OS12G0291400, OS08G0104600, OS03G0356582, OS04G0490800, OS02G0578400, OS07G0115300, OS07G0558300, OS10G05…	55	2502	5500	2.03837	1.13302e-11	1.13327e-11	1.04038e-11
KEGG_PATHWAY	osa00710	Carbon fixation by Calvin cycle	10	5.95238	5.16193e-08	OS07G0176900, OS12G0274700, OS06G0664200, OS12G0291400, OS12G0292400, OS05G0496200, OS03G0129300, OS04G0459500, OS09G0535000	55	79	5500	12.6582	3.14877e-06	1.57439e-06	1.44534e-06
KEGG_PATHWAY	osa01200	Carbon metabolism	15	8.92857	2.13996e-07	OS12G0274700, OS04G0490800, OS03G0794500, OS05G0496200, OS04G0459500, OS07G0176900, OS04G0623800, OS06G0664200, OS10G0516100, OS12G0291400, OS12G0292400, OS01G0328700, OS03G0129300, OS09G0535000	55	273	5500	5.49451	1.30537e-05	4.35125e-06	3.99459e-06
KEGG_PATHWAY	osa00630	Glyoxylate and dicarboxylate metabolism	9	5.35714	4.62962e-07	OS12G0274700, OS04G0623800, OS10G0516100, OS04G0490800, OS12G0291400, OS12G0292400, OS03G0223400, OS01G0328700	55	74	5500	12.1622	2.82403e-05	7.06016e-06	6.48146e-06
KEGG_PATHWAY	osa01110	Biosynthesis of secondary metabolites	27	16.0714	0.000606006	OS04G0490800, OS07G0115300, OS05G0496200, OS07G0580900, OS07G0176900, OS04G0623800, OS09G0441700, OS10G0516100, OS12G0292400, OS01G0662700, OS01G0328700, OS09G0535000, OS02G0661100, OS12G0274700, OS10G0496900, OS08G0509400, OS11G0696200, OS02G0571800, OS07G0576000, OS06G0664200, OS06G0338200, OS04G0518400, OS12G0291400, OS03G0223400, OS04G0116600, OS04G0483500	55	1474	5500	1.83175	0.0363023	0.00739328	0.00678727
KEGG_PATHWAY	osa00195	Photosynthesis	6	3.57143	0.000981739	OS07G0435300, OS01G0869800, OS01G0938100, OS02G0578400, OS08G0104600, OS02G0750100	55	79	5500	7.59494	0.0581559	0.00998102	0.0091629
KEGG_PATHWAY	osa01240	Biosynthesis of cofactors	8	4.7619	0.0111622	OS07G0576000, OS03G0563100, OS02G0575200, OS07G0529600, OS01G0662700, OS03G0679700, OS01G0328700, OS02G0130100	55	253	5500	3.16206	0.495771	0.0972708	0.0892977
KEGG_PATHWAY	osa00260	Glycine, serine and threonine metabolism	4	2.38095	0.0265031	OS04G0623800, OS10G0516100, OS06G0338200, OS01G0328700	55	66	5500	6.06061	0.805729	0.202086	0.185522
KEGG_PATHWAY	osa00910	Nitrogen metabolism	3	1.78571	0.0458001	OS03G0794500, OS03G0223400, OS01G0639900	55	35	5500	8.57143	0.94272	0.293991	0.269894
KEGG_PATHWAY	osa00785	Lipoic acid metabolism	3	1.78571	0.0481953	OS04G0623800, OS10G0516100, OS01G0328700	55	36	5500	8.33333	0.950862	0.293991	0.269894
KEGG_PATHWAY	osa00670	One carbon pool by folate	3	1.78571	0.0531196	OS04G0623800, OS10G0516100, OS01G0328700	55	38	5500	7.89474	0.96419	0.294572	0.270427

## Sheet: 6dTF
Category	Term	列1	Count	%	PValue	Genes	List Total	Pop Hits	Pop Total	Fold Enrichment	Bonferroni	Benjamini	FDR
PLANTREGMAP	9272734	myb-related protein 306(LOC9272734)	16	9.52381	0.000146789	OS01G0130200, OS04G0490800, OS03G0794500, OS06G0203200, OS02G0764500, OS07G0693800, OS05G0584300, OS01G0224700, OS06G0664200, OS02G0741700, OS10G0516100, OS04G0518400, OS11G0499600, OS03G0233000, OS07G0510500, OS06G0196300	137	867	23603	3.17942	0.0295031	0.0299449	0.0299449
PLANTREGMAP	4337756	transcription factor MYB61(LOC4337756)	14	8.33333	0.00629929	OS01G0854000, OS03G0356582, OS02G0619600, OS11G0696200, OS02G0192700, OS05G0584300, OS01G0869800, OS10G0516100, OS06G0288300, OS07G0475000, OS01G0328700, OS06G0196300, OS05G0563600, OS06G0153000	137	1024	23603	2.35545	0.724487	0.642528	0.642528
PLANTREGMAP	4343302	myb-related protein Hv33(LOC4343302)	9	5.35714	0.0266981	OS01G0869800, OS10G0516100, OS01G0130200, OS06G0102100, OS04G0408600, OS07G0629000, OS06G0705100, OS11G0696200, OS02G0192700	137	617	23603	2.51307	0.995996	1	1
PLANTREGMAP	4344326	cyclic dof factor 2(LOC4344326)	8	4.7619	0.0317861	OS02G0578400, OS02G0563000, OS08G0509400, OS05G0496200, OS03G0254000, OS07G0489800, OS08G0494100, OS02G0257300	137	522	23603	2.64038	0.998625	1	1
PLANTREGMAP	4330397	myb-related protein Zm1(LOC4330397)	9	5.35714	0.0465954	OS01G0511600, OS07G0176900, OS01G0869800, OS10G0516100, OS03G0765900, OS01G0328700, OS11G0696200, OS02G0192700, OS05G0563600	137	690	23603	2.24719	0.999941	1	1
PLANTREGMAP	4340520	transcription factor MYB93(LOC4340520)	9	5.35714	0.0492433	OS01G0511600, OS02G0563000, OS04G0408600, OS05G0406100, OS02G0764500, OS01G0328700, OS06G0687600, OS03G0254000, OS02G0192700	137	698	23603	2.22144	0.999966	1	1
PLANTREGMAP	4330470	dof zinc finger protein DOF3.1(LOC4330470)	41	24.4048	0.0543977	OS01G0511600, OS03G0637600, OS03G0356582, OS09G0570900, OS02G0578400, OS04G0490800, OS04G0419700, OS02G0731600, OS07G0558300, OS06G0687600, OS09G0434500, OS04G0459500, OS01G0639900, OS09G0332100, OS03G0563100, OS01G0224700, OS01G0783100, OS03G0752300, OS01G0662700, OS01G0108600, OS02G0687900, OS07G0571600, OS08G0509400, OS06G0607100, OS03G0197100, OS11G0264500, OS02G0741700, OS06G0102100, OS06G03…	137	5468	23603	1.29182	0.999989	1	1
PLANTREGMAP	4330297	homeobox-leucine zipper protein ROC5-like(LOC4330297)	7	4.16667	0.059194	OS07G0176900, OS06G0128600, OS03G0752500, OS11G0696200, OS07G0510500, OS09G0535000, OS02G0137600	137	479	23603	2.51773	0.999996	1	1
PLANTREGMAP	4346379	transcription factor MYB44(LOC4346379)	7	4.16667	0.0606359	OS07G0435300, OS10G0496900, OS07G0475000, OS02G0687900, OS05G0574800, OS02G0774100, OS06G0153000	137	482	23603	2.50206	0.999997	1	1
PLANTREGMAP	4346333	NAC domain-containing protein 53(LOC4346333)	6	3.57143	0.0662203	OS01G0938100, OS03G0752300, OS02G0563000, OS06G0705100, OS04G0483500, OS05G0500000	137	375	23603	2.75655	0.999999	1	1
PLANTREGMAP	4325992	transcription factor MYB62(LOC4325992)	5	2.97619	0.079747	OS02G0494000, OS03G0679700, OS03G0752500, OS02G0280700, OS03G0254000	137	281	23603	3.06556	1	1	1
PLANTREGMAP	4336841	myb-related protein Zm1(LOC4336841)	11	6.54762	0.093231	OS07G0176900, OS07G0212200, OS05G0348100, OS03G0765900, OS07G0475000, OS01G0328700, OS11G0696200, OS11G0126100, OS06G0196300, OS02G0192700, OS05G0563600	137	1077	23603	1.75964	1	1	1
PLANTREGMAP	4330349	protein REVEILLE 1(LOC4330349)	10	5.95238	0.0946927	OS01G0511600, OS07G0435300, OS06G0664200, OS04G0528300, OS07G0529600, OS07G0571600, OS10G0516100, OS06G0338200, OS03G0679700, OS09G0434500	137	942	23603	1.82892	1	1	1
PLANTREGMAP	4326175	GATA transcription factor 12(LOC4326175)	5	2.97619	0.0948253	OS01G0511600, OS10G0516100, OS02G0578400, OS08G0104600, OS04G0602100	137	299	23603	2.88101	1	1	1
PLANTREGMAP	4330130	protein YABBY 4-like(LOC4330130)	8	4.7619	0.0969649	OS01G0511600, OS04G0548700, OS01G0130200, OS06G0102100, OS10G0496900, OS03G0273200, OS11G0528500, OS02G0137600	137	677	23603	2.03586	1	1	1

## Sheet: GO
Category	Term		Count	%	PValue	Genes	List Total	Pop Hits	Pop Total	Fold Enrichment	Bonferroni	Benjamini	FDR
GOTERM_BP_DIRECT	GO:0019253	reductive pentose-phosphate cycle	4	2.38095	7.47626e-05	OS12G0274700, OS12G0291400, OS12G0292400	110	14	18011	46.7818	0.0107085	0.0107658	0.0105415
GOTERM_BP_DIRECT	GO:0009853	photorespiration	4	2.38095	0.000194684	OS12G0274700, OS12G0291400, OS12G0292400	110	19	18011	34.4708	0.0276479	0.0140173	0.0137252
GOTERM_BP_DIRECT	GO:0015979	photosynthesis	6	3.57143	0.000461797	OS07G0435300, OS01G0869800, OS01G0938100, OS01G0805300, OS02G0578400, OS10G0496900	110	106	18011	9.2681	0.0643502	0.0221662	0.0217044
GOTERM_BP_DIRECT	GO:0009834	plant-type secondary cell wall biogenesis	4	2.38095	0.00548094	OS09G0482780, OS06G0687600, OS09G0422500, OS05G0563600	110	59	18011	11.1008	0.546802	0.197314	0.193203
GOTERM_BP_DIRECT	GO:0006094	gluconeogenesis	3	1.78571	0.0091827	OS06G0664200, OS05G0496200, OS09G0535000	110	24	18011	20.467	0.735104	0.264462	0.258952
GOTERM_BP_DIRECT	GO:0045454	cell redox homeostasis	3	1.78571	0.0115412	OS06G0196300, OS02G0192700, OS02G0537700	110	27	18011	18.1929	0.812055	0.27699	0.271219
GOTERM_BP_DIRECT	GO:0034599	cellular response to oxidative stress	3	1.78571	0.0199978	OS04G0602100, OS06G0196300, OS02G0192700	110	36	18011	13.6447	0.945462	0.411383	0.402812
GOTERM_BP_DIRECT	GO:0009228	thiamine biosynthetic process	2	1.19048	0.0474107	OS07G0529600, OS03G0679700	110	8	18011	40.9341	0.999083	0.696151	0.681648
GOTERM_BP_DIRECT	GO:0009644	response to high light intensity	2	1.19048	0.0531782	OS01G0869800, OS02G0764500	110	9	18011	36.3859	0.999618	0.696151	0.681648
GOTERM_BP_DIRECT	GO:0005996	monosaccharide metabolic process	2	1.19048	0.0531782	OS12G0420200, OS07G0212200	110	9	18011	36.3859	0.999618	0.696151	0.681648
GOTERM_BP_DIRECT	GO:0010206	photosystem II repair	2	1.19048	0.0531782	OS06G0705100, OS03G0244000	110	9	18011	36.3859	0.999618	0.696151	0.681648
GOTERM_BP_DIRECT	GO:0009409	response to cold	3	1.78571	0.088253	OS02G0661100, OS07G0529600, OS02G0764500	110	82	18011	5.99035	0.999998	0.888895	0.870377
GOTERM_BP_DIRECT	GO:0042744	hydrogen peroxide catabolic process	4	2.38095	0.0923836	OS04G0602100, OS07G0115300, OS02G0192700, OS02G0537700	110	177	18011	3.70026	0.999999	0.888895	0.870377
GOTERM_BP_DIRECT	GO:0033499	galactose catabolic process via UDP-galactose	2	1.19048	0.0925933	OS12G0420200, OS07G0212200	110	16	18011	20.467	0.999999	0.888895	0.870377
GOTERM_BP_DIRECT	GO:0009773	photosynthetic electron transport in photosystem I	2	1.19048	0.0925933	OS02G0750100, OS07G0489800	110	16	18011	20.467	0.999999	0.888895	0.870377
GOTERM_CC_DIRECT	GO:0009535	chloroplast thylakoid membrane	11	6.54762	7.28264e-07	OS07G0576000, OS07G0435300, OS01G0869800, OS01G0938100, OS02G0578400, OS02G0731600, OS04G0602100, OS02G0764500, OS02G0750100, OS07G0489800, OS06G0196300	117	221	19751	8.40241	3.42278e-05	3.42284e-05	3.13154e-05
GOTERM_CC_DIRECT	GO:0009507	chloroplast	18	10.7143	1.38188e-05	OS12G0274700, OS02G0578400, OS10G0496900, OS05G0589200, OS03G0244000, OS04G0459500, OS02G0137600, OS07G0576000, OS12G0534200, OS01G0869800, OS12G0291400, OS12G0292400, OS08G0104600, OS03G0856100, OS03G0129300, OS02G0537700, OS09G0535000	117	875	19751	3.4727	0.000649279	0.000324743	0.000297105
GOTERM_CC_DIRECT	GO:0009523	photosystem II	5	2.97619	0.000350961	OS01G0869800, OS01G0938100, OS01G0805300, OS02G0578400, OS02G0764500	117	57	19751	14.8081	0.0163627	0.00549839	0.00503044
GOTERM_CC_DIRECT	GO:0005829	cytosol	14	8.33333	0.00425408	OS01G0138800, OS05G0496200, OS11G0696200, OS02G0130100, OS06G0664200, OS07G0529600, OS02G0563000, OS11G0499600, OS12G0420200, OS01G0662700, OS07G0212200, OS09G0462700, OS02G0704900, OS09G0535000	117	962	19751	2.45672	0.181571	0.0499854	0.0457313
GOTERM_CC_DIRECT	GO:0009570	chloroplast stroma	5	2.97619	0.0118721	OS07G0529600, OS07G0571600, OS08G0104600, OS02G0192700, OS02G0774100	117	150	19751	5.62707	0.42955	0.0980674	0.0897212
GOTERM_CC_DIRECT	GO:0009654	photosystem II oxygen evolving complex	3	1.78571	0.0125192	OS01G0938100, OS01G0805300, OS02G0578400	117	29	19751	17.4633	0.446846	0.0980674	0.0897212
GOTERM_CC_DIRECT	GO:0005960	glycine cleavage complex	2	1.19048	0.0404006	OS04G0623800, OS10G0516100	117	7	19751	48.232	0.856044	0.271261	0.248175
GOTERM_MF_DIRECT	GO:0016984	ribulose-bisphosphate carboxylase activity	4	2.38095	3.90726e-05	OS12G0274700, OS12G0291400, OS12G0292400	138	11	21713	57.2148	0.00743523	0.00746287	0.00746287
GOTERM_MF_DIRECT	GO:0008379	thioredoxin peroxidase activity	3	1.78571	0.000583069	OS06G0196300, OS02G0192700, OS02G0537700	138	6	21713	78.6703	0.105418	0.0556831	0.0556831
GOTERM_MF_DIRECT	GO:0000977	RNA polymerase II transcription regulatory region sequence-specific DNA binding	4	2.38095	0.00507385	OS07G0605200, OS01G0108600, OS08G0494100, OS03G0752800	138	55	21713	11.443	0.621513	0.323035	0.323035
GOTERM_MF_DIRECT	GO:0050661	NADP binding	4	2.38095	0.0077334	OS01G0224700, OS06G0203200, OS03G0129300, OS04G0459500	138	64	21713	9.83379	0.773004	0.36927	0.36927
GOTERM_MF_DIRECT	GO:0000981	DNA-binding transcription factor activity, RNA polymerase II-specific	6	3.57143	0.0403182	OS01G0801901, OS04G0548700, OS07G0605200, OS01G0108600, OS08G0494100, OS03G0752800	138	297	21713	3.1786	0.999614	1	1
GOTERM_MF_DIRECT	GO:0004365	glyceraldehyde-3-phosphate dehydrogenase (NAD+) (phosphorylating) activity	2	1.19048	0.0433457	OS03G0129300, OS04G0459500	138	7	21713	44.9545	0.999789	1	1
GOTERM_MF_DIRECT	GO:0003978	UDP-glucose 4-epimerase activity	2	1.19048	0.0553839	OS12G0420200, OS07G0212200	138	9	21713	34.9646	0.999981	1	1
GOTERM_MF_DIRECT	GO:0004185	serine-type carboxypeptidase activity	3	1.78571	0.0568047	OS09G0462875, OS02G0794500, OS02G0687900	138	61	21713	7.73806	0.999986	1	1
GOTERM_MF_DIRECT	GO:0045703	ketoreductase activity	2	1.19048	0.0613465	OS04G0116600, OS04G0483500	138	10	21713	31.4681	0.999994	1	1
GOTERM_MF_DIRECT	GO:0016491	oxidoreductase activity	8	4.7619	0.0642515	OS03G0563100, OS11G0499600, OS10G0576900, OS04G0116600, OS03G0273200, OS02G0280700, OS04G0483500, OS08G0440900	138	559	21713	2.25174	0.999997	1	1
GOTERM_MF_DIRECT	GO:0035251	UDP-glucosyltransferase activity	4	2.38095	0.0716984	OS05G0527900, OS06G0288300, OS07G0510500, OS05G0500000	138	152	21713	4.14054	0.999999	1	1
GOTERM_MF_DIRECT	GO:0016829	lyase activity	3	1.78571	0.0814276	OS03G0679700, OS11G0696200, OS02G0130100	138	75	21713	6.29362	1	1	1
