# Supplementary material for: Transcriptome Analysis Reveals Differences in Molecular Mechanisms Between Salt-Tolerant and Salt-Sensitive Rice (Oryza sativa L.) Varieties Under Salt Stress
Source: Curr Issues Mol Biol. 2025 Oct 10;47(10):832. doi: 10.3390/cimb47100832 (PMC12564911; doi:10.3390/cimb47100832)
Supplement: Supplementary file 1 [file cimb-47-00832-s001.zip › Supplementary S3/N6 up GO and KEGG.xlsx]

## Sheet: 6uTF
Category	Term	Count	%	PValue	Genes	List Total	Pop Hits	Pop Total	Fold Enrichment	Bonferroni	Benjamini	FDR
PLANTREGMAP	4348646:heat stress transcription factor A-2c-like(LOC4348646)	20	9.34579	5.24704e-08	OS08G0520600, OS03G0663400, OS04G0680800, OS10G0413500, OS06G0592500, OS04G0107900, OS03G0267000, OS09G0526600, OS06G0703800, OS05G0588700, OS06G0253100, OS03G0709000, OS03G0859600, OS04G0538000, OS02G0758000, OS08G0278900, OS05G0562300, OS01G0840100, OS06G0235900, OS04G0352400	179	560	23603	4.7093	1.03366e-05	6.45247e-06	6.45247e-06
PLANTREGMAP	4347637:heat stress transcription factor B-2c-like(LOC4347637)	20	9.34579	6.55073e-08	OS08G0520600, OS03G0663400, OS11G0506800, OS04G0680800, OS10G0413500, OS06G0592500, OS04G0107900, OS03G0267000, OS09G0526600, OS06G0703800, OS05G0588700, OS06G0253100, OS03G0709000, OS03G0859600, OS04G0538000, OS02G0758000, OS08G0278900, OS05G0562300, OS06G0235900, OS04G0352400	179	568	23603	4.64297	1.29048e-05	6.45247e-06	6.45247e-06
PLANTREGMAP	4344063:heat stress transcription factor B-4b-like(LOC4344063)	20	9.34579	1.18231e-07	OS08G0520600, OS03G0663400, OS04G0680800, OS10G0413500, OS06G0592500, OS04G0107900, OS03G0267000, OS09G0526600, OS06G0703800, OS05G0588700, OS06G0253100, OS03G0709000, OS04G0532100, OS03G0859600, OS04G0538000, OS02G0758000, OS08G0278900, OS05G0562300, OS06G0235900, OS04G0352400	179	590	23603	4.46984	2.32912e-05	7.76381e-06	7.76381e-06
PLANTREGMAP	4324158:heat stress transcription factor C-1b-like(LOC4324158)	14	6.54206	9.09036e-06	OS08G0520600, OS10G0413500, OS06G0592500, OS04G0107900, OS03G0267000, OS09G0526600, OS05G0588700, OS06G0253100, OS03G0709000, OS02G0758000, OS08G0278900, OS05G0562300, OS06G0235900, OS06G0716700	179	391	23603	4.72134	0.00178921	0.0004477	0.0004477
PLANTREGMAP	4325939:B3 domain-containing protein LFL1-like(LOC4325939)	20	9.34579	0.00343538	OS10G0389800, OS03G0719850, OS11G0525600, OS07G0484800, OS09G0394600, OS07G0634400, OS09G0494600, OS01G0609900, OS11G0649700, OS02G0115700, OS06G0125200, OS06G0495100, OS01G0830700, OS06G0159900, OS08G0499300, OS01G0956200, OS12G0247700, OS08G0462900, OS11G0701500, OS09G0294000	179	1269	23603	2.07818	0.492336	0.135354	0.135354
PLANTREGMAP	4343736:WRKY transcription factor SUSIBA2(LOC4343736)	10	4.6729	0.00839258	OS09G0526600, OS08G0417100, OS07G0650100, OS11G0649700, OS06G0651000, OS09G0467200, OS03G0709000, OS10G0413500, OS08G0154300, OS01G0123900	179	460	23603	2.86653	0.809921	0.275556	0.275556
PLANTREGMAP	4347647:homeobox-leucine zipper protein HOX6-like(LOC4347647)	8	3.73832	0.0575768	OS03G0850200, OS08G0120600, OS09G0537700, OS12G0194900, OS04G0630900, OS01G0956200, OS08G0278900, OS08G0539700	179	455	23603	2.31842	0.999992	1	1
PLANTREGMAP	4351839:bZIP transcription factor 1-D(LOC4351839)	17	7.94393	0.0687642	OS03G0719400, OS06G0593100, OS05G0171900, OS11G0525600, OS03G0153900, OS07G0151800, OS05G0588700, OS07G0638100, OS05G0424300, OS10G0463800, OS11G0199200, OS04G0630900, OS01G0956200, OS08G0278900, OS04G0614600, OS01G0901500, OS06G0716700	179	1414	23603	1.58531	0.999999	1	1
PLANTREGMAP	4324624:probable WRKY transcription factor 65(LOC4324624)	8	3.73832	0.0886682	OS08G0417100, OS09G0467200, OS02G0755900, OS03G0709000, OS01G0722700, OS10G0413500, OS08G0154300, OS01G0123900	179	505	23603	2.08888	1	1	1

## Sheet: 6ukegg
Category	Term	列1	Count	%	PValue	Genes	List Total	Pop Hits	Pop Total	Fold Enrichment	Bonferroni	Benjamini	FDR
KEGG_PATHWAY	osa01100	Metabolic pathways	38	17.757	0.00826557	OS03G0719400, OS01G0211600, OS07G0675000, OS07G0484800, OS02G0771600, OS11G0439600, OS10G0155500, OS08G0470700, OS02G0115700, OS08G0120600, OS07G0656200, OS04G0184100, OS04G0614600, OS03G0423300, OS01G0901500, OS01G0865100, OS09G0294000, OS03G0850200, OS06G0567200, OS12G0268000, OS11G0440200, OS01G0170000, OS04G0474800, OS12G0442800, OS08G0345700, OS01G0722700, OS10G0413500, OS03G0305100, OS08G01…	61	2502	5500	1.3694	0.407198	0.173577	0.170822
KEGG_PATHWAY	osa01110	Biosynthesis of secondary metabolites	25	11.6822	0.0174113	OS01G0211600, OS12G0491800, OS07G0675000, OS02G0771600, OS11G0439600, OS10G0155500, OS02G0115700, OS08G0120600, OS07G0656200, OS04G0532100, OS01G0901500, OS09G0294000, OS03G0850200, OS12G0268000, OS11G0440200, OS04G0474800, OS08G0345700, OS01G0722700, OS03G0305100, OS08G0154300, OS04G0458600, OS03G0189400, OS04G0630900, OS10G0389200, OS10G0389300	61	1474	5500	1.52924	0.66931	0.274228	0.269875
KEGG_PATHWAY	osa00010	Glycolysis / Gluconeogenesis	7	3.27103	0.00454046	OS04G0458600, OS08G0120600, OS08G0345700, OS03G0189400, OS01G0722700, OS03G0305100, OS10G0155500	61	144	5500	4.38297	0.249263	0.143025	0.140754
KEGG_PATHWAY	osa04141	Protein processing in endoplasmic reticulum	7	3.27103	0.0381865	OS06G0253100, OS11G0199200, OS02G0758000, OS04G0107900, OS01G0840100, OS03G0267000, OS06G0716700	61	230	5500	2.74412	0.913955	0.48115	0.473513
KEGG_PATHWAY	osa00052	Galactose metabolism	5	2.33645	0.00372434	OS04G0458600, OS01G0170000, OS01G0952600, OS01G0722700, OS10G0155500	61	59	5500	7.64101	0.209486	0.143025	0.140754
KEGG_PATHWAY	osa00230	Purine metabolism	4	1.86916	0.0929031	OS11G0440200, OS07G0484800, OS11G0439600, OS01G0865100	61	99	5500	3.64299	0.997851	0.807413	0.794597

## Sheet: 6umf
Category	Term	Count	%	PValue	Genes	List Total	Pop Hits	Pop Total	Fold Enrichment	Bonferroni	Benjamini	FDR
GOTERM_MF_DIRECT	GO:0016491~oxidoreductase activity	14	6.54206	0.00045	OS06G0651100, OS06G0567200, OS01G0211600, OS06G0651000, OS05G0576500, OS02G0771600, OS12G0442800, OS09G0491788, OS08G0417100, OS10G0463800, OS04G0532100, OS03G0189400, OS04G0630900, OS10G0558700	170	559	21713	3.1988	0.0836159	0.0860054	0.0851187
GOTERM_MF_DIRECT	GO:0042910~xenobiotic transmembrane transporter activity	5	2.33645	0.000886654	OS07G0502200, OS06G0495100, OS01G0504500, OS03G0216700, OS04G0373400	170	55	21713	11.6112	0.158094	0.0860054	0.0851187
GOTERM_MF_DIRECT	GO:0015297~antiporter activity	6	2.80374	0.00467048	OS06G0593100, OS07G0502200, OS06G0495100, OS01G0504500, OS03G0216700, OS04G0373400	170	139	21713	5.51325	0.596749	0.302024	0.298911
GOTERM_MF_DIRECT	GO:0051087~protein-folding chaperone binding	4	1.86916	0.00949425	OS06G0703800, OS11G0506800, OS05G0562300, OS02G0259850	170	56	21713	9.12311	0.84287	0.449495	0.444861
GOTERM_MF_DIRECT	GO:0051082~unfolded protein binding	5	2.33645	0.0140781	OS06G0253100, OS04G0107900, OS05G0562300, OS03G0267000, OS06G0716700	170	119	21713	5.36653	0.936108	0.449495	0.444861
GOTERM_MF_DIRECT	GO:0016887~ATP hydrolysis activity	11	5.14019	0.0151389	OS08G0120200, OS01G0609900, OS01G0695800, OS01G0297200, OS02G0196600, OS12G0639500, OS09G0472100, OS04G0107900, OS01G0840100, OS08G0398300, OS06G0716700	170	577	21713	2.43494	0.94815	0.449495	0.444861
GOTERM_MF_DIRECT	GO:0140662~ATP-dependent protein folding chaperone	4	1.86916	0.0207851	OS03G0859600, OS04G0107900, OS01G0840100, OS06G0716700	170	75	21713	6.81192	0.983005	0.449495	0.444861
GOTERM_MF_DIRECT	GO:0031418~L-ascorbic acid binding	3	1.40187	0.0227127	OS02G0771600, OS10G0413500, OS10G0558700	170	30	21713	12.7724	0.988404	0.449495	0.444861
GOTERM_MF_DIRECT	GO:0004338~glucan exo-1,3-beta-glucosidase activity	2	0.934579	0.0231699	OS04G0474800, OS07G0656200	170	3	21713	85.149	0.98941	0.449495	0.444861
GOTERM_MF_DIRECT	GO:0051743~red chlorophyll catabolite reductase activity	2	0.934579	0.0231699	OS10G0389200, OS10G0389300	170	3	21713	85.149	0.98941	0.449495	0.444861
GOTERM_MF_DIRECT	GO:0016706~2-oxoglutarate-dependent dioxygenase activity	3	1.40187	0.030293	OS08G0417100, OS05G0576500, OS02G0771600	170	35	21713	10.9477	0.99744	0.497512	0.492383
GOTERM_MF_DIRECT	GO:0047701~beta-L-arabinosidase activity	2	0.934579	0.0307739	OS04G0474800, OS07G0656200	170	4	21713	63.8618	0.997675	0.497512	0.492383
GOTERM_MF_DIRECT	GO:0016616~oxidoreductase activity, acting on the CH-OH group of donors, NAD or NADP as acceptor	4	1.86916	0.0381092	OS06G0651100, OS06G0651000, OS04G0630900, OS09G0491788	170	95	21713	5.37783	0.999467	0.558422	0.552665
GOTERM_MF_DIRECT	GO:0030246~carbohydrate binding	6	2.80374	0.0402985	OS04G0458600, OS11G0525600, OS01G0952600, OS02G0527900, OS10G0155500, OS12G0247700	170	240	21713	3.19309	0.999658	0.558422	0.552665
GOTERM_MF_DIRECT	GO:0004034~aldose 1-epimerase activity	2	0.934579	0.045806	OS04G0458600, OS10G0155500	170	6	21713	42.5745	0.999888	0.592424	0.586316
GOTERM_MF_DIRECT	GO:0015369~calcium:proton antiporter activity	2	0.934579	0.0606062	OS03G0397400, OS05G0594200	170	8	21713	31.9309	0.999995	0.734851	0.727275
GOTERM_MF_DIRECT	GO:0016705~oxidoreductase activity, acting on paired donors, with incorporation or reduction of molecular oxygen	7	3.27103	0.0786765	OS07G0518500, OS03G0850200, OS12G0268000, OS01G0211600, OS05G0424300, OS07G0491800, OS01G0602400	170	382	21713	2.34048	1	0.742156	0.734505
GOTERM_MF_DIRECT	GO:0140359~ABC-type transporter activity	4	1.86916	0.0797759	OS01G0609900, OS01G0695800, OS09G0472100, OS08G0398300	170	129	21713	3.96042	1	0.742156	0.734505
GOTERM_MF_DIRECT	GO:0017110~nucleoside diphosphate phosphatase activity	2	0.934579	0.0823798	OS11G0440200, OS11G0439600	170	11	21713	23.2225	1	0.742156	0.734505
GOTERM_MF_DIRECT	GO:0005506~iron ion binding	8	3.73832	0.0826323	OS07G0518500, OS03G0850200, OS12G0268000, OS01G0211600, OS05G0424300, OS07G0491800, OS10G0413500, OS01G0602400	170	481	21713	2.1243	1	0.742156	0.734505
GOTERM_MF_DIRECT	GO:0004565~beta-galactosidase activity	3	1.40187	0.0841346	OS04G0474800, OS01G0952600, OS07G0656200	170	62	21713	6.18017	1	0.742156	0.734505
GOTERM_MF_DIRECT	GO:0004867~serine-type endopeptidase inhibitor activity	3	1.40187	0.0864644	OS01G0124650, OS07G0214300, OS01G0123900	170	63	21713	6.08207	1	0.742156	0.734505
GOTERM_MF_DIRECT	GO:0015171~amino acid transmembrane transporter activity	3	1.40187	0.0888135	OS10G0415100, OS12G0194900, OS01G0878400	170	64	21713	5.98704	1	0.742156	0.734505
GOTERM_MF_DIRECT	GO:0004497~monooxygenase activity	7	3.27103	0.0981596	OS07G0518500, OS03G0850200, OS12G0268000, OS01G0211600, OS05G0424300, OS07G0491800, OS01G0602400	170	406	21713	2.20213	1	0.742156	0.734505

## Sheet: 6ucc
Category	Term	Count	%	PValue	Genes	List Total	Pop Hits	Pop Total	Fold Enrichment	Bonferroni	Benjamini	FDR
GOTERM_CC_DIRECT	GO:0005777~peroxisome	4	1.86916	0.0194716	OS02G0115700, OS06G0253100, OS07G0675000, OS01G0865100	151	75	19751	6.97607	0.692666	1	1
GOTERM_CC_DIRECT	GO:0009705~plant-type vacuole membrane	3	1.40187	0.0593624	OS03G0397400, OS05G0594200, OS02G0730600	151	52	19751	7.54623	0.97457	1	1
GOTERM_CC_DIRECT	GO:0005829~cytosol	13	6.07477	0.0627835	OS03G0765400, OS07G0484800, OS05G0169200, OS08G0345700, OS01G0722700, OS04G0107900, OS04G0518800, OS06G0703800, OS09G0439200, OS08G0120600, OS05G0133100, OS03G0189400, OS05G0562300	151	962	19751	1.76759	0.979564	1	1
GOTERM_CC_DIRECT	GO:0005576~extracellular region	10	4.6729	0.0703201	OS06G0567200, OS06G0725300, OS03G0663400, OS04G0474800, OS09G0537700, OS01G0124650, OS11G0700900, OS07G0214300, OS11G0701500, OS01G0123900	151	671	19751	1.94935	0.987411	1	1

## Sheet: 6ubp
Category	Term	Count	%	PValue	Genes	List Total	Pop Hits	Pop Total	Fold Enrichment	Bonferroni	Benjamini	FDR
GOTERM_BP_DIRECT	GO:0006457~protein folding	9	4.20561	4.60536e-05	OS06G0703800, OS06G0253100, OS11G0199200, OS11G0506800, OS04G0107900, OS05G0562300, OS02G0259850, OS03G0267000, OS06G0716700	145	161	18011	6.94363	0.00784441	0.00787516	0.00782911
GOTERM_BP_DIRECT	GO:0009408~response to heat	6	2.80374	0.000776345	OS06G0221200, OS02G0115700, OS06G0253100, OS02G0758000, OS06G0592500, OS03G0267000	145	90	18011	8.28092	0.124365	0.0663775	0.0659893
GOTERM_BP_DIRECT	GO:0019318~hexose metabolic process	3	1.40187	0.00467349	OS04G0458600, OS01G0722700, OS10G0155500	145	13	18011	28.6647	0.551138	0.237533	0.236144
GOTERM_BP_DIRECT	GO:1990961~xenobiotic detoxification by transmembrane export across the plasma membrane	4	1.86916	0.00555632	OS07G0502200, OS06G0495100, OS01G0504500, OS04G0373400	145	45	18011	11.0412	0.614333	0.237533	0.236144
GOTERM_BP_DIRECT	GO:0003333~amino acid transmembrane transport	4	1.86916	0.0165194	OS10G0415100, OS12G0194900, OS02G0191300, OS01G0878400	145	67	18011	7.41575	0.942064	0.515316	0.512302
GOTERM_BP_DIRECT	GO:0005975~carbohydrate metabolic process	9	4.20561	0.0229358	OS04G0474800, OS01G0952600, OS07G0656200, OS10G0416500, OS02G0696500, OS11G0700900, OS01G0134900, OS08G0154300, OS11G0701500	145	432	18011	2.58779	0.981083	0.515316	0.512302
GOTERM_BP_DIRECT	GO:0042542~response to hydrogen peroxide	3	1.40187	0.0238555	OS02G0115700, OS06G0253100, OS03G0267000	145	30	18011	12.4214	0.983897	0.515316	0.512302
GOTERM_BP_DIRECT	GO:0006865~amino acid transport	4	1.86916	0.0262958	OS10G0415100, OS12G0194900, OS02G0191300, OS01G0878400	145	80	18011	6.21069	0.989504	0.515316	0.512302
GOTERM_BP_DIRECT	GO:0009414~response to water deprivation	4	1.86916	0.0271514	OS06G0221200, OS02G0115700, OS01G0170000, OS06G0592500	145	81	18011	6.13401	0.990969	0.515316	0.512302
GOTERM_BP_DIRECT	GO:0006006~glucose metabolic process	3	1.40187	0.0301354	OS04G0458600, OS01G0722700, OS10G0155500	145	34	18011	10.96	0.994659	0.515316	0.512302
GOTERM_BP_DIRECT	GO:0016125~sterol metabolic process	3	1.40187	0.0584843	OS07G0518500, OS01G0211600, OS07G0491800	145	49	18011	7.60493	0.999967	0.909165	0.903849
GOTERM_BP_DIRECT	GO:0015996~chlorophyll catabolic process	2	0.934579	0.0845361	OS10G0389200, OS10G0389300	145	11	18011	22.5843	1	1	1
GOTERM_BP_DIRECT	GO:0009134~nucleoside diphosphate catabolic process	2	0.934579	0.0845361	OS11G0440200, OS11G0439600	145	11	18011	22.5843	1	1	1
GOTERM_BP_DIRECT	GO:0055085~transmembrane transport	9	4.20561	0.095438	OS08G0492000, OS01G0695800, OS10G0110600, OS02G0196600, OS05G0502000, OS12G0133100, OS01G0623200, OS03G0216700, OS08G0398300	145	582	18011	1.92083	1	1	1

## Sheet: GO
Category	Term		Count	%	PValue	Genes	List Total	Pop Hits	Pop Total	Fold Enrichment	Bonferroni	Benjamini	FDR
GOTERM_BP_DIRECT	GO:0006457	protein folding	9	4.20561	4.60536e-05	OS06G0703800, OS06G0253100, OS11G0199200, OS11G0506800, OS04G0107900, OS05G0562300, OS02G0259850, OS03G0267000, OS06G0716700	145	161	18011	6.94363	0.00784441	0.00787516	0.00782911
GOTERM_BP_DIRECT	GO:0009408	response to heat	6	2.80374	0.000776345	OS06G0221200, OS02G0115700, OS06G0253100, OS02G0758000, OS06G0592500, OS03G0267000	145	90	18011	8.28092	0.124365	0.0663775	0.0659893
GOTERM_BP_DIRECT	GO:0019318	hexose metabolic process	3	1.40187	0.00467349	OS04G0458600, OS01G0722700, OS10G0155500	145	13	18011	28.6647	0.551138	0.237533	0.236144
GOTERM_BP_DIRECT	GO:1990961	xenobiotic detoxification by transmembrane export across the plasma membrane	4	1.86916	0.00555632	OS07G0502200, OS06G0495100, OS01G0504500, OS04G0373400	145	45	18011	11.0412	0.614333	0.237533	0.236144
GOTERM_BP_DIRECT	GO:0003333	amino acid transmembrane transport	4	1.86916	0.0165194	OS10G0415100, OS12G0194900, OS02G0191300, OS01G0878400	145	67	18011	7.41575	0.942064	0.515316	0.512302
GOTERM_BP_DIRECT	GO:0005975	carbohydrate metabolic process	9	4.20561	0.0229358	OS04G0474800, OS01G0952600, OS07G0656200, OS10G0416500, OS02G0696500, OS11G0700900, OS01G0134900, OS08G0154300, OS11G0701500	145	432	18011	2.58779	0.981083	0.515316	0.512302
GOTERM_BP_DIRECT	GO:0042542	response to hydrogen peroxide	3	1.40187	0.0238555	OS02G0115700, OS06G0253100, OS03G0267000	145	30	18011	12.4214	0.983897	0.515316	0.512302
GOTERM_BP_DIRECT	GO:0006865	amino acid transport	4	1.86916	0.0262958	OS10G0415100, OS12G0194900, OS02G0191300, OS01G0878400	145	80	18011	6.21069	0.989504	0.515316	0.512302
GOTERM_BP_DIRECT	GO:0009414	response to water deprivation	4	1.86916	0.0271514	OS06G0221200, OS02G0115700, OS01G0170000, OS06G0592500	145	81	18011	6.13401	0.990969	0.515316	0.512302
GOTERM_BP_DIRECT	GO:0006006	glucose metabolic process	3	1.40187	0.0301354	OS04G0458600, OS01G0722700, OS10G0155500	145	34	18011	10.96	0.994659	0.515316	0.512302
GOTERM_BP_DIRECT	GO:0016125	sterol metabolic process	3	1.40187	0.0584843	OS07G0518500, OS01G0211600, OS07G0491800	145	49	18011	7.60493	0.999967	0.909165	0.903849
GOTERM_BP_DIRECT	GO:0015996	chlorophyll catabolic process	2	0.934579	0.0845361	OS10G0389200, OS10G0389300	145	11	18011	22.5843	1	1	1
GOTERM_BP_DIRECT	GO:0009134	nucleoside diphosphate catabolic process	2	0.934579	0.0845361	OS11G0440200, OS11G0439600	145	11	18011	22.5843	1	1	1
GOTERM_BP_DIRECT	GO:0055085	transmembrane transport	9	4.20561	0.095438	OS08G0492000, OS01G0695800, OS10G0110600, OS02G0196600, OS05G0502000, OS12G0133100, OS01G0623200, OS03G0216700, OS08G0398300	145	582	18011	1.92083	1	1	1
GOTERM_CC_DIRECT	GO:0005777	peroxisome	4	1.86916	0.0194716	OS02G0115700, OS06G0253100, OS07G0675000, OS01G0865100	151	75	19751	6.97607	0.692666	1	1
GOTERM_CC_DIRECT	GO:0009705	plant-type vacuole membrane	3	1.40187	0.0593624	OS03G0397400, OS05G0594200, OS02G0730600	151	52	19751	7.54623	0.97457	1	1
GOTERM_CC_DIRECT	GO:0005829	cytosol	13	6.07477	0.0627835	OS03G0765400, OS07G0484800, OS05G0169200, OS08G0345700, OS01G0722700, OS04G0107900, OS04G0518800, OS06G0703800, OS09G0439200, OS08G0120600, OS05G0133100, OS03G0189400, OS05G0562300	151	962	19751	1.76759	0.979564	1	1
GOTERM_CC_DIRECT	GO:0005576	extracellular region	10	4.6729	0.0703201	OS06G0567200, OS06G0725300, OS03G0663400, OS04G0474800, OS09G0537700, OS01G0124650, OS11G0700900, OS07G0214300, OS11G0701500, OS01G0123900	151	671	19751	1.94935	0.987411	1	1
GOTERM_MF_DIRECT	GO:0016491	oxidoreductase activity	14	6.54206	0.00045	OS06G0651100, OS06G0567200, OS01G0211600, OS06G0651000, OS05G0576500, OS02G0771600, OS12G0442800, OS09G0491788, OS08G0417100, OS10G0463800, OS04G0532100, OS03G0189400, OS04G0630900, OS10G0558700	170	559	21713	3.1988	0.0836159	0.0860054	0.0851187
GOTERM_MF_DIRECT	GO:0042910	xenobiotic transmembrane transporter activity	5	2.33645	0.000886654	OS07G0502200, OS06G0495100, OS01G0504500, OS03G0216700, OS04G0373400	170	55	21713	11.6112	0.158094	0.0860054	0.0851187
GOTERM_MF_DIRECT	GO:0015297	antiporter activity	6	2.80374	0.00467048	OS06G0593100, OS07G0502200, OS06G0495100, OS01G0504500, OS03G0216700, OS04G0373400	170	139	21713	5.51325	0.596749	0.302024	0.298911
GOTERM_MF_DIRECT	GO:0051087	protein-folding chaperone binding	4	1.86916	0.00949425	OS06G0703800, OS11G0506800, OS05G0562300, OS02G0259850	170	56	21713	9.12311	0.84287	0.449495	0.444861
GOTERM_MF_DIRECT	GO:0051082	unfolded protein binding	5	2.33645	0.0140781	OS06G0253100, OS04G0107900, OS05G0562300, OS03G0267000, OS06G0716700	170	119	21713	5.36653	0.936108	0.449495	0.444861
GOTERM_MF_DIRECT	GO:0016887	ATP hydrolysis activity	11	5.14019	0.0151389	OS08G0120200, OS01G0609900, OS01G0695800, OS01G0297200, OS02G0196600, OS12G0639500, OS09G0472100, OS04G0107900, OS01G0840100, OS08G0398300, OS06G0716700	170	577	21713	2.43494	0.94815	0.449495	0.444861
GOTERM_MF_DIRECT	GO:0140662	ATP-dependent protein folding chaperone	4	1.86916	0.0207851	OS03G0859600, OS04G0107900, OS01G0840100, OS06G0716700	170	75	21713	6.81192	0.983005	0.449495	0.444861
GOTERM_MF_DIRECT	GO:0031418	L-ascorbic acid binding	3	1.40187	0.0227127	OS02G0771600, OS10G0413500, OS10G0558700	170	30	21713	12.7724	0.988404	0.449495	0.444861
GOTERM_MF_DIRECT	GO:0004338	glucan exo-1,3-beta-glucosidase activity	2	0.934579	0.0231699	OS04G0474800, OS07G0656200	170	3	21713	85.149	0.98941	0.449495	0.444861
GOTERM_MF_DIRECT	GO:0051743	red chlorophyll catabolite reductase activity	2	0.934579	0.0231699	OS10G0389200, OS10G0389300	170	3	21713	85.149	0.98941	0.449495	0.444861
GOTERM_MF_DIRECT	GO:0016706	2-oxoglutarate-dependent dioxygenase activity	3	1.40187	0.030293	OS08G0417100, OS05G0576500, OS02G0771600	170	35	21713	10.9477	0.99744	0.497512	0.492383
GOTERM_MF_DIRECT	GO:0047701	beta-L-arabinosidase activity	2	0.934579	0.0307739	OS04G0474800, OS07G0656200	170	4	21713	63.8618	0.997675	0.497512	0.492383
GOTERM_MF_DIRECT	GO:0016616	oxidoreductase activity, acting on the CH-OH group of donors, NAD or NADP as acceptor	4	1.86916	0.0381092	OS06G0651100, OS06G0651000, OS04G0630900, OS09G0491788	170	95	21713	5.37783	0.999467	0.558422	0.552665
GOTERM_MF_DIRECT	GO:0030246	carbohydrate binding	6	2.80374	0.0402985	OS04G0458600, OS11G0525600, OS01G0952600, OS02G0527900, OS10G0155500, OS12G0247700	170	240	21713	3.19309	0.999658	0.558422	0.552665
GOTERM_MF_DIRECT	GO:0004034	aldose 1-epimerase activity	2	0.934579	0.045806	OS04G0458600, OS10G0155500	170	6	21713	42.5745	0.999888	0.592424	0.586316
GOTERM_MF_DIRECT	GO:0015369	calcium:proton antiporter activity	2	0.934579	0.0606062	OS03G0397400, OS05G0594200	170	8	21713	31.9309	0.999995	0.734851	0.727275
GOTERM_MF_DIRECT	GO:0016705	oxidoreductase activity, acting on paired donors, with incorporation or reduction of molecular oxygen	7	3.27103	0.0786765	OS07G0518500, OS03G0850200, OS12G0268000, OS01G0211600, OS05G0424300, OS07G0491800, OS01G0602400	170	382	21713	2.34048	1	0.742156	0.734505
GOTERM_MF_DIRECT	GO:0140359	ABC-type transporter activity	4	1.86916	0.0797759	OS01G0609900, OS01G0695800, OS09G0472100, OS08G0398300	170	129	21713	3.96042	1	0.742156	0.734505
GOTERM_MF_DIRECT	GO:0017110	nucleoside diphosphate phosphatase activity	2	0.934579	0.0823798	OS11G0440200, OS11G0439600	170	11	21713	23.2225	1	0.742156	0.734505
GOTERM_MF_DIRECT	GO:0005506	iron ion binding	8	3.73832	0.0826323	OS07G0518500, OS03G0850200, OS12G0268000, OS01G0211600, OS05G0424300, OS07G0491800, OS10G0413500, OS01G0602400	170	481	21713	2.1243	1	0.742156	0.734505
GOTERM_MF_DIRECT	GO:0004565	beta-galactosidase activity	3	1.40187	0.0841346	OS04G0474800, OS01G0952600, OS07G0656200	170	62	21713	6.18017	1	0.742156	0.734505
GOTERM_MF_DIRECT	GO:0004867	serine-type endopeptidase inhibitor activity	3	1.40187	0.0864644	OS01G0124650, OS07G0214300, OS01G0123900	170	63	21713	6.08207	1	0.742156	0.734505
GOTERM_MF_DIRECT	GO:0015171	amino acid transmembrane transporter activity	3	1.40187	0.0888135	OS10G0415100, OS12G0194900, OS01G0878400	170	64	21713	5.98704	1	0.742156	0.734505
GOTERM_MF_DIRECT	GO:0004497	monooxygenase activity	7	3.27103	0.0981596	OS07G0518500, OS03G0850200, OS12G0268000, OS01G0211600, OS05G0424300, OS07G0491800, OS01G0602400	170	406	21713	2.20213	1	0.742156	0.734505
